# Supplementary material for: A Comparative Analysis of Chemical Constituents and Antioxidant Effects of Dendrobium fimbriatum Hook Fractions with Different Polarities
Source: Int J Mol Sci. 2023 Aug 10;24(16):12646. doi: 10.3390/ijms241612646 (PMC10454342; doi:10.3390/ijms241612646)
Supplement: Supplementary file 1 [file ijms-24-12646-s001.zip]

Archive with 1 entries (1 files):
- ijms-2513717-supplementary.xlsx
