# Supplementary material for: A Comparative Analysis of Chemical Constituents and Antioxidant Effects of Dendrobium fimbriatum Hook Fractions with Different Polarities
Source: Int J Mol Sci. 2023 Aug 10;24(16):12646. doi: 10.3390/ijms241612646 (PMC10454342; doi:10.3390/ijms241612646)
Supplement: Supplementary file 1 [file ijms-24-12646-s001.zip › ijms-2513717-supplementary.xlsx]

## Sheet: 1
MS2 name	HMDB	CAS	KEGG COMPOUND ID	Super.Class	Class	Sub.Class
(-)-1-(Methylthio)propyl 1-propenyl disulfide	HMDB0034440			Organosulfur compounds	Organic disulfides
(-)-11-Hydroxy-9,15,16-trioxooctadecanoic acid	HMDB0038940	38076-39-0		Lipids and lipid-like molecules	Fatty Acyls	Fatty acids and conjugates
(-)-Epiafzelechin	HMDB0030822	24808-04-6	C12128	Phenylpropanoids and polyketides	Flavonoids	Flavans
(-)-Epigallocatechin	HMDB0038361	970-74-1		Phenylpropanoids and polyketides	Flavonoids	Flavans
(-)-erythro-Anethole glycol 2-glucoside	HMDB0033067	217973-39-2		Organic oxygen compounds	Organooxygen compounds	Carbohydrates and carbohydrate conjugates
(-)-Gossypol	HMDB0040723	90141-22-3		Lipids and lipid-like molecules	Prenol lipids	Sesquiterpenoids
(-)-Matairesinol	HMDB0035698	580-72-3	C10682	Lignans, neolignans and related compounds	Furanoid lignans	Tetrahydrofuran lignans
(-)-Pyrifolidine	HMDB0033523
(-)-trans-3,4-Dihydro-4,8-dihydroxy-3-methyl-1H-2-benzopyran-1-one	HMDB0030765	70287-70-6		Organoheterocyclic compounds	Benzopyrans	2-benzopyrans
(-)-trans-Pinocarveol	HMDB0036128	547-61-5		Lipids and lipid-like molecules	Prenol lipids	Monoterpenoids
(-)-Wikstromol	HMDB0030598	34444-37-6	C10725	Lignans, neolignans and related compounds	Furanoid lignans	Tetrahydrofuran lignans
(+)-Erythraline	HMDB0030258	466-77-3
(+)-Fargesin	HMDB0038236	68296-27-5		Lignans, neolignans and related compounds	Furanoid lignans
(+)-Mahanimbine	HMDB0030318	21104-28-9	C09220	Organoheterocyclic compounds	Indoles and derivatives	Carbazoles
(+)-Norushinsunine N-oxide	HMDB0034489			Lipids and lipid-like molecules	Prenol lipids	Sesquiterpenoids
(+)-Setoclavine	HMDB0033428	519-12-0		Alkaloids and derivatives	Ergoline and derivatives	Clavines and derivatives
(+)-threo-2-Amino-3,4-dihydroxybutanoic acid	HMDB0029389	21768-44-5		Organic acids and derivatives	Carboxylic acids and derivatives	Amino acids, peptides, and analogues
(+/-)-1-Acetoxy-1-ethoxyethane	HMDB0032158	1608-72-6		Organic acids and derivatives	Carboxylic acids and derivatives	Carboxylic acid derivatives
(+/-)-Ethyl 2-hydroxy-3-methylvalerate	HMDB0032270	24323-38-4		Lipids and lipid-like molecules	Fatty Acyls	Fatty acid esters
(+/-)-Ethyl 3-acetoxy-2-methylbutyrate	HMDB0032258	139564-43-5		Lipids and lipid-like molecules	Fatty Acyls	Fatty acid esters
(+/-)-Methyl 5-acetoxyhexanoate	HMDB0032387	35234-22-1		Lipids and lipid-like molecules	Fatty Acyls	Fatty acid esters
(1'R)-Nepetalic acid	HMDB0036117	21651-54-7		Lipids and lipid-like molecules	Prenol lipids	Monoterpenoids
(10E,12Z)-(9S)-9-Hydroperoxyoctadeca-10,12-dienoic acid	HMDB0062434	29774-12-7		Lipids and lipid-like molecules	Fatty Acyls	Lineolic acids and derivatives
(10E,12Z)-9-HODE	HMDB0062652	98524-19-7		Lipids and lipid-like molecules	Fatty Acyls	Lineolic acids and derivatives
(13R,14R)-7-Labdene-13,14,15-triol	HMDB0034958			Lipids and lipid-like molecules	Prenol lipids	Diterpenoids
(13R,14R)-8-Labdene-13,14,15-triol	HMDB0034957			Lipids and lipid-like molecules	Prenol lipids	Diterpenoids
(15a,20R)-Dihydroxypregn-4-en-3-one 20-[glucosyl-(1->4)-6-acetyl-glucoside]	HMDB0033168
(1aalpha,2beta,3alpha,11calpha)-1a,2,3,11c-Tetrahydro-6,11-dimethylbenzo[6,7]phenanthro[3,4-b]oxirene-2,3-diol	HMDB0062223	86941-58-4		Benzenoids	Phenanthrenes and derivatives	Phenanthrols
(1beta,2beta,5beta)-p-Menth-3-ene-1,2,5-triol	HMDB0038978	359875-80-2		Lipids and lipid-like molecules	Prenol lipids	Monoterpenoids
(1R,2R,4S)-p-Menthane-1,2,8-triol 8-glucoside	HMDB0039894	378254-09-2		Organic oxygen compounds	Organooxygen compounds	Carbohydrates and carbohydrate conjugates
(1R,2S,3R)-2-Acetyl-4(5)-(1,2,3,4-tetrahydroxybutyl)imidazole	HMDB0029756	94944-70-4		Organic oxygen compounds	Organooxygen compounds	Carbonyl compounds
(1R,4R,5S)-5-Hydroxyfenchone glucoside	HMDB0033224	155960-75-1		Lipids and lipid-like molecules	Prenol lipids	Terpene glycosides
(1R*,2R*,4R*,8S*)-p-Menthane-1,2,8,9-tetrol 9-glucoside	HMDB0039976	402593-84-4		Lipids and lipid-like molecules	Prenol lipids	Terpene glycosides
(1RS,2RS)-Guaiacylglycerol 1-glucoside	HMDB0033300			Organic oxygen compounds	Organooxygen compounds	Carbohydrates and carbohydrate conjugates
(1S,2S,4R,8R)-p-Menthane-1,2,9-triol	HMDB0039470	378254-06-9		Lipids and lipid-like molecules	Prenol lipids	Monoterpenoids
(1S,2S,4R)-p-Menth-8-ene-1,2,10-triol 2-glucoside	HMDB0039469	378254-11-6		Lipids and lipid-like molecules	Prenol lipids	Terpene glycosides
(1S,4R)-p-Mentha-2,8-dien-1-ol	HMDB0035054	22972-51-6		Lipids and lipid-like molecules	Prenol lipids	Monoterpenoids
(1x,2x)-Guaiacylglycerol 3-glucoside	HMDB0040600	7094-73-7		Lipids and lipid-like molecules	Fatty Acyls	Fatty acyl glycosides
(1xi,3xi)-1,2,3,4-Tetrahydro-1-methyl-beta-carboline-3-carboxylic acid	HMDB0037942			Alkaloids and derivatives	Harmala alkaloids
(1xi,4xi,6xi)-Carvone oxide	HMDB0039382			Organoheterocyclic compounds	Oxepanes
(1Z,4Z)-1,5-bis(4-hydroxyphenyl)-1,4-pentadiene	HMDB0033317			Benzenoids	Benzene and substituted derivatives	Styrenes
(2-Methoxyethoxy)propanoic acid	HMDB0059705			Organic acids and derivatives	Carboxylic acids and derivatives	Carboxylic acids
(2-Naphthalenyloxy)acetic acid	HMDB0032706	120-23-0	C18750	Benzenoids	Benzene and substituted derivatives	Phenoxyacetic acid derivatives
(2'E,4'Z,7'Z,8E)-Colnelenic acid	HMDB0030996	52591-16-9	C16320	Lipids and lipid-like molecules	Fatty Acyls	Fatty acids and conjugates
(2'E,4'Z,8E)-Colneleic acid	HMDB0030995	52761-34-9	C19827	Lipids and lipid-like molecules	Fatty Acyls	Fatty acids and conjugates
(22E,24R)-Stigmasta-4,22-diene-3,6-dione	HMDB0038656	50868-51-4		Lipids and lipid-like molecules	Steroids and steroid derivatives	Stigmastanes and derivatives
(2alpha,3alpha,5alpha,22R,23R)-2,3,22,23-Tetrahydroxy-25-methylergost-24(28)en-6-one	HMDB0039443	111618-87-2		Lipids and lipid-like molecules	Steroids and steroid derivatives	Bile acids, alcohols and derivatives
(2E,4E,8E)-Piperamide-C9:3	HMDB0038644	117137-68-5		Organoheterocyclic compounds	Benzodioxoles
(2E,4Z,7Z)-2,4,7-Tridecatrienal	HMDB0033545	13552-96-0		Lipids and lipid-like molecules	Fatty Acyls	Fatty aldehydes
(2E)-1-(2-hydroxy-3,4-dimethoxyphenyl)-3-phenylprop-2-en-1-one	HMDB0133973			Phenylpropanoids and polyketides	Linear 1,3-diarylpropanoids	Chalcones and dihydrochalcones
(2E)-1-(2-hydroxy-4-methoxyphenyl)-3-phenylprop-2-en-1-one	HMDB0135608			Phenylpropanoids and polyketides	Linear 1,3-diarylpropanoids	Chalcones and dihydrochalcones
(2E)-3-(4-hydroxy-3-methoxyphenyl)prop-2-enal	HMDB0141782			Benzenoids	Benzene and substituted derivatives	Phenols and derivatives
(2E)-N-(4-aminobutyl)-3-(4-hydroxy-3-methoxyphenyl)prop-2-enimidic acid	HMDB0139553			Phenylpropanoids and polyketides	Cinnamic acids and derivatives	Hydroxycinnamic acids and derivatives
(2E)-Piperamide-C5:1	HMDB0038834	117137-65-2		Organoheterocyclic compounds	Benzodioxoles
(2R,3R)-2,3-Butanediol	HMDB0033007	24347-58-8	C03044	Organic oxygen compounds	Organooxygen compounds	Alcohols and polyols
(2R,3R)-3,3',4',7-Tetrahydroxyflavanone 7-O-alpha-L-Rhamnopyranoside	HMDB0040536	114728-43-7		Phenylpropanoids and polyketides	Flavonoids	Flavonoid glycosides
(2R,6x)-7-Methyl-3-methylene-1,2,6,7-octanetetrol 2-glucoside	HMDB0033216	219814-32-1		Lipids and lipid-like molecules	Fatty Acyls	Fatty acyl glycosides
(2R)-2-Hydroxy-2-methylbutanenitrile	HMDB0060309			Organic oxygen compounds	Organooxygen compounds	Alcohols and polyols
(2R*,3R*)-1,2,3-Butanetriol	HMDB0034778			Organic oxygen compounds	Organooxygen compounds	Alcohols and polyols
(2RS,5RS)-(E)-2-(2-Phenylethenyl)-1,3-dioxan-5-ol	HMDB0031973	87562-73-0		Benzenoids	Benzene and substituted derivatives	Styrenes
(2S,2'S)-Pyrosaccharopine	HMDB0038676	38495-84-0		Organic acids and derivatives	Carboxylic acids and derivatives	Amino acids, peptides, and analogues
(2S,4R)-p-Mentha-1(7),5-dien-2-ol acetate	HMDB0035801			Lipids and lipid-like molecules	Prenol lipids	Monoterpenoids
(2S,4S,6S)-2-[2-(4-Hydroxy-3-meyhoxyphenyl)ethyl]tetrahydro-6-(4,5-dihydroxy-3-methoxyphenyl)-2H-pyran-4-ol	HMDB0030502	182227-93-6		Phenylpropanoids and polyketides	Diarylheptanoids	Linear diarylheptanoids
(3alpha,5alpha,22R,23R)-Cholestane-3,22,23-triol	HMDB0039463	378795-16-5		Lipids and lipid-like molecules	Prenol lipids	Quinone and hydroquinone lipids
(3alpha,5alpha,7alpha)-14-Methylergosta-9(11),24(28)-dien-3,7-diol	HMDB0041112	138504-34-4
(3b,6b,8a,12a)-8,12-Epoxy-7(11)-eremophilene-6,8,12-trimethoxy-3-ol	HMDB0031963			Organoheterocyclic compounds	Naphthofurans
(3beta,17alpha,23S,24S)-17,23-Epoxy-3,24,29-trihydroxy-27-norlanost-8-en-15-one	HMDB0035144
(3beta,17alpha,23S)-17,23-Epoxy-3,28,29-trihydroxy-27-norlanost-8-en-24-one	HMDB0035221			Lipids and lipid-like molecules	Prenol lipids	Diterpenoids
(3beta,17alpha,23S)-17,23-Epoxy-3,29-dihydroxy-27-norlanost-8-en-24-one	HMDB0035142
(3beta,22E,24R)-5,8-Epidioxy-23-methylergosta-6,22-dien-3-ol	HMDB0032668	211486-11-2
(3beta,22E,24R)-Ergosta-4,6,8(14),22-tetraen-3-ol	HMDB0041050	104729-39-7
(3beta,22R,23R,24S)-3,22,23-Trihydroxystigmastan-6-one	HMDB0039713	90524-90-6
(3beta,5alpha,22E,24S)-Stigmasta-7,22,25-trien-3-ol	HMDB0034196	34991-42-9
(3beta,5alpha,6alpha,7alpha,22E,24R)-5,6-Epoxyergosta-8,14,22-triene-3,7-diol	HMDB0036304	276864-98-3
(3beta,5alpha,6alpha,7beta,14alpha,22E,24R)-5,6-Epoxyergosta-8,22-diene-3,7,14-triol	HMDB0032691	211486-18-9
(3beta,5alpha,6alpha,7beta,22E,24R)-5,6-Epoxyergosta-8(14),22-diene-3,7-diol	HMDB0032863
(3beta,5alpha,6beta,22E,24R)-23-Methylergosta-7,22-diene-3,5,6-triol	HMDB0033633	243449-54-9
(3beta,5alpha,6beta,7alpha,22E,24R)-Ergosta-8,22-diene-3,5,6,7-tetrol	HMDB0032107	200942-15-0
(3beta,5alpha,6beta,9alpha,22E,24R)-23-Methylergosta-7,22-diene-3,5,6,9-tetrol	HMDB0033634	243449-55-0
(3beta,5alpha,7alpha)-14-Methylcholesta-9(11),24-diene-3,7-diol	HMDB0041111	138523-61-2
(3beta,5alpha,9alpha,14alpha,22E,24R)-3,5,9,14-Tetrahydroxyergosta-7,22-dien-6-one	HMDB0032690	211486-14-5
(3beta,5alpha,9alpha,22E,24R)-3,5,9-Trihydroxy-23-methylergosta-7,22-dien-6-one	HMDB0032669	211486-12-3		Lipids and lipid-like molecules	Steroids and steroid derivatives	Ergostane steroids
(3beta,5beta,8beta,22E,24xi)-Ergosta-6,22-diene-3,5,8-triol	HMDB0038353	288847-52-9
(3beta,8beta)-3-Hydroxy-7(11)-eremophilen-12,8-olide	HMDB0040754	158848-23-8		Lipids and lipid-like molecules	Prenol lipids	Terpene lactones
(3R, 6'Z)-3,4-Dihydro-8-hydroxy-3-(6-pentadecenyl)-1H-2-benzopyran-1-one	HMDB0041301	158627-94-2		Organoheterocyclic compounds	Benzopyrans	2-benzopyrans
(3S,5R,6R,7E)-3,5,6-Trihydroxy-7-megastigmen-9-one	HMDB0038736			Lipids and lipid-like molecules	Prenol lipids	Sesquiterpenoids
(3S,7E,9R)-4,7-Megastigmadiene-3,9-diol 9-[apiosyl-(1->6)-glucoside]	HMDB0029766			Lipids and lipid-like molecules	Fatty Acyls	Fatty acyl glycosides
(3S,7E,9S)-9-Hydroxy-4,7-megastigmadien-3-one 9-glucoside	HMDB0036822			Lipids and lipid-like molecules	Fatty Acyls	Fatty acyl glycosides
(4-Hydroxybenzoyl)choline	HMDB0029559	5094-31-5		Benzenoids	Benzene and substituted derivatives	Benzoic acids and derivatives
(4E)-1-(4-hydroxy-3-methoxyphenyl)dec-4-en-3-one	HMDB0137236			Benzenoids	Benzene and substituted derivatives	Phenols
(4R,5S,7R,11R)-11,12-Dihydroxy-1(10)-spirovetiven-2-one	HMDB0033149			Lipids and lipid-like molecules	Prenol lipids	Sesquiterpenoids
(4S,8R)-8,9-Dihydroxy-p-menth-1(6)-en-2-one	HMDB0039052	402593-42-4		Lipids and lipid-like molecules	Prenol lipids	Monoterpenoids
(6alpha,7alpha,10alpha)-1(5),3-Aromadendradiene	HMDB0035707	111778-06-4		Hydrocarbons	Unsaturated hydrocarbons	Olefins
(6beta,22E)-6-Hydroxystigmasta-4,22-dien-3-one	HMDB0039425	36450-01-8		Organic acids and derivatives	Carboxylic acids and derivatives	Amino acids, peptides, and analogues
(6beta,8betaOH)-6,8-Dihydroxy-7(11)-eremophilen-12,8-olide	HMDB0035644	58848-38-7		Lipids and lipid-like molecules	Prenol lipids	Terpene lactones
(6E,8E)-4,6,8-Megastigmatriene	HMDB0035180	51468-86-1		Hydrocarbons	Unsaturated hydrocarbons	Branched unsaturated hydrocarbons
(7'R)-(+)-Lyoniresinol 9'-glucoside	HMDB0038922	87585-32-8		Lignans, neolignans and related compounds	Lignan glycosides
(7'R*,8'S*)-Methyl 4,7'-epoxy-3,8'-bilign-7-ene-4',9'-dihydroxy-3',5-dimethoxy-9-oate	HMDB0034629	107296-48-0		Phenylpropanoids and polyketides	2-arylbenzofuran flavonoids
(7'S,8'S)-4,7'-Epoxy-3,8'-bilign-7-ene-3',5-dimethoxy-4',9,9'-triol 4'-glucoside	HMDB0040636	107870-87-1		Phenylpropanoids and polyketides	2-arylbenzofuran flavonoids
(8E)-Piperamide-C9:1	HMDB0038646	62510-52-5		Organoheterocyclic compounds	Benzodioxoles
(9R,10S,12Z)-9,10-Dihydroxy-8-oxo-12-octadecenoic acid	HMDB0040611	142036-13-3		Lipids and lipid-like molecules	Fatty Acyls	Lineolic acids and derivatives
(9S,10E,12Z,15Z)-9-Hydroxy-10,12,15-octadecatrienoic acid	HMDB0031934	89886-42-0		Lipids and lipid-like molecules	Fatty Acyls	Lineolic acids and derivatives
(9S,10S)-10-hydroxy-9-(phosphonooxy)octadecanoate	HMDB0059632			Lipids and lipid-like molecules	Fatty Acyls	Fatty acids and conjugates
(9S,10S)-9,10-dihydroxyoctadecanoate	HMDB0059633			Lipids and lipid-like molecules	Fatty Acyls	Fatty acids and conjugates
(9Z,11E,13E,15Z)-4-Oxo-9,11,13,15-octadecatetraenoic acid	HMDB0031098	17699-21-7		Lipids and lipid-like molecules	Fatty Acyls	Lineolic acids and derivatives
(9Z,11R,12S,13S,15Z)-12,13-Epoxy-11-hydroxy-9,15-octadecadienoic acid	HMDB0033505	106034-49-5		Lipids and lipid-like molecules	Fatty Acyls	Fatty acids and conjugates
(all-E)-1,7-bis(4-hydroxyphenyl)-1,4,6-heptatrien-3-one	HMDB0040889	149732-52-5		Phenylpropanoids and polyketides	Diarylheptanoids	Linear diarylheptanoids
(alpha-D-mannosyl)7-beta-D-mannosyl-diacetylchitobiosyl-L-asparagine, isoform A (protein)	HMDB0062251	302-72-7		Organic acids and derivatives	Carboxylic acids and derivatives	Amino acids, peptides, and analogues
(E,E)-1,6-bis(4-methoxyphenyl)-1,5-hexadiene	HMDB0035443	72448-90-9		Benzenoids	Phenol ethers	Anisoles
(E,E)-1,7-Diphenyl-4,6-heptadien-3-ol	HMDB0040893	152323-34-7		Phenylpropanoids and polyketides	Diarylheptanoids	Linear diarylheptanoids
(E,E)-Di-1-propenyl disulfide	HMDB0041390	23838-23-5		Organosulfur compounds	Organic disulfides
(E)-10-Oxo-8-decenoic acid	HMDB0040883	69152-89-2		Lipids and lipid-like molecules	Fatty Acyls	Fatty acids and conjugates
(E)-2-(2,4-Hexadiynylidene)-1,6-dioxaspiro[4.5]dec-3-ene	HMDB0029553	3306-40-9		Organic oxygen compounds	Organooxygen compounds	Ethers
(E)-2-Butenal	HMDB0034233	123-73-9		Organic oxygen compounds	Organooxygen compounds	Carbonyl compounds
(E)-2-Methylglutaconic acid	HMDB0002266	53358-21-7		Lipids and lipid-like molecules	Fatty Acyls	Fatty acids and conjugates
(E)-2,4,4'-Trihydroxychalcone	HMDB0029462			Phenylpropanoids and polyketides	Linear 1,3-diarylpropanoids	Chalcones and dihydrochalcones
(E)-2,6-Dimethyl-2,5-heptadienoic acid	HMDB0035135	261949-42-2		Lipids and lipid-like molecules	Fatty Acyls	Fatty acids and conjugates
(E)-3-(4-Hydroxyphenyl)-2-propenal	HMDB0040986	20711-53-9		Phenylpropanoids and polyketides	Cinnamaldehydes
(E)-3-Octen-1-ol	HMDB0035768	20125-85-3		Lipids and lipid-like molecules	Fatty Acyls	Fatty alcohols
(E)-5-(3,4,5,6-Tetrahydro-3-pyridylidenemethyl)-2-furanmethanol	HMDB0033560			Organoheterocyclic compounds	Pyridines and derivatives	Hydropyridines
(E)-Heptadec-9-enoic acid	HMDB0031046		C16536	Lipids and lipid-like molecules	Fatty Acyls	Fatty acids and conjugates
(E)-Squamosamide	HMDB0041088	142750-35-4		Phenylpropanoids and polyketides	Stilbenes
(ent-6alpha,7alpha,12alpha)-6,7,12-Trihydroxy-16-kauren-19-oic acid	HMDB0036701	90806-33-0
(R,S)-Norlaudanosoline	HMDB0012486	10139-29-4	C06350	Organoheterocyclic compounds	Isoquinolines and derivatives	Benzylisoquinolines
(R)-(E)-4,7-Megastigmadien-9-one	HMDB0035753	24190-29-2		Lipids and lipid-like molecules	Prenol lipids	Sesquiterpenoids
(R)-11,12,13-Trinor-1(5),6,9-guaiatrien-8-one	HMDB0039153	71305-89-0		Hydrocarbon derivatives	Tropones
(R)-2-Acetoxy-p-mentha-1,8-diene	HMDB0037389			Lipids and lipid-like molecules	Prenol lipids	Monoterpenoids
(R)-2-Feruloyl-1-(4-Hydroxyphenyl)-1,2-ethanediol	HMDB0032655	177795-29-8		Phenylpropanoids and polyketides	Cinnamic acids and derivatives	Hydroxycinnamic acids and derivatives
(R)-2-Hydroxysterculic acid	HMDB0031060	14602-38-1		Lipids and lipid-like molecules	Fatty Acyls	Fatty alcohols
(R)-3-Hydroxy-tetradecanoic acid	HMDB0010731			Lipids and lipid-like molecules	Fatty Acyls	Fatty acids and conjugates
(R)-3-Hydroxybutyric acid	HMDB0000011	625-72-9	C01089	Organic acids and derivatives	Hydroxy acids and derivatives	Beta hydroxy acids and derivatives
(R)-3-Hydroxyoctanoic acid	HMDB0010722			Organic acids and derivatives	Hydroxy acids and derivatives	Medium-chain hydroxy acids and derivatives
(R)-Athanagrandione	HMDB0033660	69926-93-8		Organic oxygen compounds	Organooxygen compounds	Carbonyl compounds
(R)-Bitalin A	HMDB0040358	35844-67-8		Benzenoids	Benzene and substituted derivatives	Acetophenones
(R)-Byakangelicinn 2'-(3-methylbutanoate)	HMDB0039068			Phenylpropanoids and polyketides	Coumarins and derivatives	Furanocoumarins
(R)-Cryptone	HMDB0035929	2158-61-4		Organic oxygen compounds	Organooxygen compounds	Carbonyl compounds
(R)-Dihydromaleimide	HMDB0030276	87710-47-2		Organoheterocyclic compounds	Pyrrolines
(R)-Heraclenol 2'-(3-methylbutanoate)	HMDB0039059			Phenylpropanoids and polyketides	Coumarins and derivatives	Furanocoumarins
(R)-lipoic acid	HMDB0001451	1200-22-2	C00725	Organoheterocyclic compounds	Dithiolanes	Lipoic acids and derivatives
(R)-Methysticin	HMDB0033590	495-85-2	C09952	Phenylpropanoids and polyketides	Kavalactones
(R)-N-Methylsalsolinol	HMDB0003626	53622-84-7		Organoheterocyclic compounds	Tetrahydroisoquinolines
(R)-Pelletierine	HMDB0030324	2858-66-4		Organoheterocyclic compounds	Piperidines
(R)-Salsolinol	HMDB0005199	525-72-4	C09642	Organoheterocyclic compounds	Tetrahydroisoquinolines
(R)-Sulcatol	HMDB0030030	997266	C07288	Lipids and lipid-like molecules	Fatty Acyls	Fatty alcohols
(R)C(R)S-S-Propylcysteine sulfoxide	HMDB0029442	17935-27-2		Organic acids and derivatives	Carboxylic acids and derivatives	Amino acids, peptides, and analogues
(S,E)-Zearalenone	HMDB0031752	17924-92-4	C09981	Phenylpropanoids and polyketides	Macrolides and analogues	Zearalenones
(S,S)-Nt-Histidinylalanine	HMDB0040248	65428-77-5		Organic acids and derivatives	Carboxylic acids and derivatives	Amino acids, peptides, and analogues
(Z)-1-(Methylthio)-5-phenyl-1-penten-3-yne	HMDB0032688			Benzenoids	Benzene and substituted derivatives
(Z)-3-(1-Butenyl)-1H-2-benzopyran-1-one	HMDB0030646	63898-24-8		Phenylpropanoids and polyketides	Isocoumarins and derivatives
(Z)-3-(1-Formyl-1-propenyl)pentanedioic acid	HMDB0033091			Lipids and lipid-like molecules	Fatty Acyls	Fatty acids and conjugates
(Z)-3-(2,4,5-Trimethoxyphenyl)-2-propenal	HMDB0038563	99217-07-9		Phenylpropanoids and polyketides	Cinnamaldehydes
(Z)-Resveratrol	HMDB0034118	61434-67-1		Phenylpropanoids and polyketides	Stilbenes
[6]-Dehydrogingerdione	HMDB0029474	76060-35-0		Phenylpropanoids and polyketides	Cinnamic acids and derivatives	Hydroxycinnamic acids and derivatives
[7]-Paradol	HMDB0040806	53172-04-6		Benzenoids	Phenols	Methoxyphenols
[8]-Dehydrogingerdione	HMDB0039277	77334-08-8		Phenylpropanoids and polyketides	Cinnamic acids and derivatives	Hydroxycinnamic acids and derivatives
1-(1-Pyrrolidinyl)-2-propanone	HMDB0040030	54151-38-1		Organoheterocyclic compounds	Pyrrolidines	N-alkylpyrrolidines
1-(2-Furyl)butan-3-one	HMDB0032290	699-17-2		Organoheterocyclic compounds	Heteroaromatic compounds
1-(2-Hydroxyphenylamino)-1-deoxy-beta-D-gentiobioside 1,2-carbamate	HMDB0037551	396714-64-0		Organic oxygen compounds	Organooxygen compounds	Carbohydrates and carbohydrate conjugates
1-(2-Methoxy-3,4-methylenedioxyphenyl)-1-propanone	HMDB0037308			Organoheterocyclic compounds	Benzodioxoles
1-(2,3-Dihydro-1H-pyrrolizin-5-yl)-2-propen-1-one	HMDB0040028	97073-00-2		Organoheterocyclic compounds	Pyrrolizines
1-(2,3-Dihydro-5-ethyl-1H-pyrrolizin-7-yl)ethanone	HMDB0040019	97073-13-7		Organoheterocyclic compounds	Pyrrolizines
1-(2,3-Dihydro-6-methyl-1H-pyrrolizin-5-yl)-1,4-pentanedione	HMDB0040006	97073-01-3		Organoheterocyclic compounds	Pyrrolizines
1-(2,3-Dihydro-6,7-dimethyl-1H-pyrrolizin-5-yl)-2-hydroxy-1-propanone	HMDB0040010	97073-12-6		Organoheterocyclic compounds	Pyrrolizines
1-(2,3,6-trimethyl phenyl)-3-Buten-2-one	HMDB0059697			Benzenoids	Benzene and substituted derivatives
1-(2H-1,3-Benzodioxol-5-yl)-2-[2,6-dimethoxy-4-(prop-2-en-1-yl)phenoxy]propyl acetate	HMDB0030827			Benzenoids	Benzene and substituted derivatives	Methoxybenzenes
1-(3-Aminopropyl)-4-aminobutanal	HMDB0012135			Organic oxygen compounds	Organooxygen compounds	Carbonyl compounds
1-(3-Hydroxy-4-methoxyphenyl)-1,2-ethanediol	HMDB0035056	213466-88-7		Benzenoids	Phenols	Methoxyphenols
1-(3-Methylbutanoyl)-6-apiosylglucose	HMDB0039953	467242-31-5		Lipids and lipid-like molecules	Fatty Acyls	Fatty acyl glycosides
1-(3-Pyridinyl)-1,4-butanediol	HMDB0062266	76014-83-0		Organoheterocyclic compounds	Pyridines and derivatives
1-(3,4-Dimethoxyphenyl)-1,2-ethanediol 2-O-b-D-glucoside	HMDB0034627	251913-30-1		Organic oxygen compounds	Organooxygen compounds	Carbohydrates and carbohydrate conjugates
1-(5-Acetyl-2-hydroxyphenyl)-3-methyl-1-butanone	HMDB0032589	62458-64-4		Organic oxygen compounds	Organooxygen compounds	Carbonyl compounds
1-(9H-Pyrido[3,4-b]indol-1-yl)-1,4-butanediol	HMDB0035193	220345-68-6		Alkaloids and derivatives	Harmala alkaloids
1-(9Z,12Z,15Z-octadecatrienoyl)-glycero-3-phosphate	HMDB0062320			Lipids and lipid-like molecules	Glycerophospholipids	Glycerophosphates
1-(beta-D-Glucopyranosyloxy)-3-octanone	HMDB0031315	194919-40-9		Lipids and lipid-like molecules	Fatty Acyls	Fatty acyl glycosides
1-(Malonylamino)cyclopropanecarboxylic acid	HMDB0031700	80550-27-2		Organic acids and derivatives	Carboxylic acids and derivatives	Amino acids, peptides, and analogues
1-(sn-Glycero-3-phospho)-1D-myo-inositol	HMDB0011649		C01225	Lipids and lipid-like molecules	Glycerophospholipids	Glycerophosphoinositols
1-Acetoxy-2-hydroxy-16-heptadecyn-4-one	HMDB0031007	24607-10-1		Lipids and lipid-like molecules	Fatty Acyls	Fatty alcohols
1-Aminocyclopropanecarboxylic acid	HMDB0036458	22059-21-8		Organic acids and derivatives	Carboxylic acids and derivatives	Amino acids, peptides, and analogues
1-Butylamine	HMDB0031321	109-73-9		Organic nitrogen compounds	Organonitrogen compounds	Amines
1-Cyano-2-hydroxy-3-butene	HMDB0031339	7451-85-6		Organic oxygen compounds	Organooxygen compounds	Alcohols and polyols
1-deoxy-1-(N6-lysino)-D-fructose	HMDB0062186	617-45-8		Organic acids and derivatives	Carboxylic acids and derivatives	Amino acids, peptides, and analogues
1-Deoxy-D-xylulose	HMDB0001292		C06257	Organic oxygen compounds	Organooxygen compounds	Carbohydrates and carbohydrate conjugates
1-Deoxy-D-xylulose 5-phosphate	HMDB0001213	190079-18-6	C11437	Organic oxygen compounds	Organooxygen compounds	Carbohydrates and carbohydrate conjugates
1-Ethyl-1H-pyrrole-2-carboxaldehyde	HMDB0036058	2167-14-8		Organic oxygen compounds	Organooxygen compounds	Carbonyl compounds
1-heptadecanoyl-glycero-3-phosphate	HMDB0062318			Lipids and lipid-like molecules	Glycerophospholipids	Glycerophosphates
1-Hexanol	HMDB0012971	111-27-3	C00854	Lipids and lipid-like molecules	Fatty Acyls	Fatty alcohols
1-Hydroxy-3-methyl-9H-carbazole	HMDB0033487	14960-81-7		Organoheterocyclic compounds	Indoles and derivatives	Carbazoles
1-Hydroxy-3,5-dimethoxy-2-prenylxanthone	HMDB0041251	35323-89-8		Organoheterocyclic compounds	Benzopyrans	1-benzopyrans
1-Ipomeanol	HMDB0030473	34435-70-6		Organoheterocyclic compounds	Heteroaromatic compounds
1-Isothiocyanato-7-(methylthio)heptane	HMDB0038440	4430-38-0		Organosulfur compounds	Isothiocyanates
1-Isothiocyanato-8-(methylthio)octane	HMDB0038447	4430-41-5		Organosulfur compounds	Isothiocyanates
1-Kestose	HMDB0011729	470-69-9	C03661	Organic oxygen compounds	Organooxygen compounds	Carbohydrates and carbohydrate conjugates
1-Methoxy-3-methylene-2-pentanone	HMDB0030330	55956-45-1		Organic oxygen compounds	Organooxygen compounds	Carbohydrates and carbohydrate conjugates
1-Methoxy-4-[5-(4-methoxyphenoxy)-3-penten-1-ynyl]benzene	HMDB0041305	166762-96-5		Benzenoids	Phenol ethers	Anisoles
1-Methyl-2-pyrrolecarboxaldehyde	HMDB0040582	1192-58-1		Organic oxygen compounds	Organooxygen compounds	Carbonyl compounds
1-Methyl-6-phenyl-1H-imidazo[4,5-b]pyridin-2-amine	HMDB0041008	105650-23-5		Organoheterocyclic compounds	Pyridines and derivatives	Phenylpyridines
1-Methyladenine	HMDB0011599	5142-22-3	C02216	Organoheterocyclic compounds	Imidazopyrimidines	Purines and purine derivatives
1-Methyladenosine	HMDB0003331	15763-06-1	C02494	Nucleosides, nucleotides, and analogues	Purine nucleosides
1-Methylnicotinamide	HMDB0000699	3106-60-3	C02918	Organoheterocyclic compounds	Pyridines and derivatives	Pyridinecarboxylic acids and derivatives
1-O-Hexadecyl-2-O-dihomogammalinolenoylglycero-3-phosphocholine	HMDB0039527	131907-73-8		Lipids and lipid-like molecules	Glycerophospholipids	Glycerophosphocholines
1-Octen-3-yl glucoside	HMDB0032959	209863-00-3		Lipids and lipid-like molecules	Fatty Acyls	Fatty acyl glycosides
1-Octen-3-yl primeveroside	HMDB0032960	209863-01-4		Lipids and lipid-like molecules	Fatty Acyls	Fatty acyl glycosides
1-Palmitoylglycerophosphoinositol	HMDB0061695			Lipids and lipid-like molecules	Glycerophospholipids	Glycerophosphoinositols
1-Phenylethylamine	HMDB0002017	98-84-0	C02455	Organic nitrogen compounds	Organonitrogen compounds	Amines
1-Pyrrolidinecarboxaldehyde	HMDB0034587	3760-54-1		Organoheterocyclic compounds	Pyrrolidines
1-Pyrroline	HMDB0012497	5724-81-2	C15668	Organoheterocyclic compounds	Pyrrolines
1-Pyrroline-5-carboxylic acid	HMDB0001301	2906-39-0	C04322	Organic acids and derivatives	Carboxylic acids and derivatives	Amino acids, peptides, and analogues
1-tetradecanoyl-sn-glycero-3-phosphate	HMDB0062321			Lipids and lipid-like molecules	Glycerophospholipids	Glycerophosphates
1,1-Dimethoxy-trans-2-hexene	HMDB0032225	18318-83-7		Organic oxygen compounds	Organooxygen compounds	Ethers
1,11-Undecanedicarboxylic acid	HMDB0002327	505-52-2		Lipids and lipid-like molecules	Fatty Acyls	Fatty acids and conjugates
1,2-Benzoquinone	HMDB0012133	583-63-1	C02351	Organic oxygen compounds	Organooxygen compounds	Carbonyl compounds
1,2-Bis(4-hydroxy-3-methoxyphenyl)ethylene	HMDB0032847	7329-69-3	C04547	Phenylpropanoids and polyketides	Stilbenes
1,2-Dehydro-alpha-cyperone	HMDB0036589	17081-85-5		Lipids and lipid-like molecules	Prenol lipids	Sesquiterpenoids
1,2-Dihydro-1,1,6-trimethylnaphthalene	HMDB0040284	30364-38-6		Benzenoids	Naphthalenes
1,2-Dihydroxy-3,4-epoxy-1,2,3,4-tetrahydronaphthalene	HMDB0062273	75947-54-5		Benzenoids	Tetralins
1,2-Epoxy-p-menth-8-ene	HMDB0035158	1195-92-2	C07271	Organoheterocyclic compounds	Oxepanes
1,2,10-Trihydroxydihydro-trans-linalyl oxide 7-O-beta-D-glucopyranoside	HMDB0033237	219814-37-6		Organic oxygen compounds	Organooxygen compounds	Carbohydrates and carbohydrate conjugates
1,2,3-Trihydroxybenzene	HMDB0013674	87-66-1	C01108	Benzenoids	Phenols	Benzenetriols and derivatives
1,2,3,4,5,6-Hexahydro-6-methyl-7H-cyclopenta[b]pyridin-7-one	HMDB0039659	104704-38-3		Organoheterocyclic compounds	Pyridines and derivatives	Hydropyridines
1,2,3,4,Tetrahydro-1,5,7-trimethylnapthalene	HMDB0059696			Benzenoids	Tetralins
1,3-Benzenediol	HMDB0032037	108-46-3	C01751	Benzenoids	Phenols	Benzenediols
1,3-Butanediol	HMDB0031320	107-88-0		Organic oxygen compounds	Organooxygen compounds	Alcohols and polyols
1,3-Diisopropylbenzene	HMDB0013806	99-62-7		Benzenoids	Benzene and substituted derivatives	Cumenes
1,3-Diphenyl-1-propanone	HMDB0032041	1083-30-3		Phenylpropanoids and polyketides	Linear 1,3-diarylpropanoids	Chalcones and dihydrochalcones
1,3,5-Trihydroxybenzene	HMDB0013675	108-73-6	C02183	Benzenoids	Phenols	Benzenetriols and derivatives
1,3,5-Trimethoxybenzene	HMDB0059963	621-23-8		Benzenoids	Phenol ethers	Anisoles
1,3,6-Trihydroxy-5-methoxyxanthone	HMDB0041243	41357-84-0		Organoheterocyclic compounds	Benzopyrans	1-benzopyrans
1,3,7-Trimethyluric acid	HMDB0002123	5415-44-1		Organoheterocyclic compounds	Imidazopyrimidines	Purines and purine derivatives
1,3,8-Trihydroxy-4-methyl-2,7-diprenylxanthone	HMDB0037298			Organoheterocyclic compounds	Benzopyrans	1-benzopyrans
1,4-Dideoxy-1,4-imino-D-ribitol	HMDB0039499	105990-41-8		Organoheterocyclic compounds	Pyrrolidines
1,4-Ipomeadiol	HMDB0030471	53011-73-7		Organoheterocyclic compounds	Heteroaromatic compounds
1,4,5-Naphthalenetriol	HMDB0032883	481-40-3		Benzenoids	Naphthalenes	Naphthols and derivatives
1,5-Bis(4-hydroxy-3-methoxyphenyl)-1,4-pentadien-3-one	HMDB0040930	131359-25-6		Phenylpropanoids and polyketides	Cinnamic acids and derivatives	Hydroxycinnamic acids and derivatives
1,5-Dicaffeoylquinic acid	HMDB0030093	30964-13-7	C10445	Organic oxygen compounds	Organooxygen compounds	Alcohols and polyols
1,8-Heptadecadiene-4,6-diyne-3,10-diol	HMDB0038781	63910-76-9		Lipids and lipid-like molecules	Fatty Acyls	Fatty alcohols
1'-Acetoxyeugenol acetate	HMDB0036544	52946-23-3		Benzenoids	Phenol esters
1',2'-Dihydro-1,1'-dimethyl-2'-oxo-4,4'-bipyridinium(1+)	HMDB0035170			Organoheterocyclic compounds	Pyridines and derivatives	Bipyridines and oligopyridines
10-Acetoxyligustroside	HMDB0035217	57799-95-8		Lipids and lipid-like molecules	Prenol lipids	Terpene glycosides
10-Acetoxytoxol	HMDB0030287	75680-15-8		Benzenoids	Benzene and substituted derivatives	Acetophenones
10-Methoxyyangonin	HMDB0033018	77900-32-4		Phenylpropanoids and polyketides	Kavalactones
10-Oxooctadecanoic acid	HMDB0030980	825060		Lipids and lipid-like molecules	Fatty Acyls	Fatty acids and conjugates
10,20-Dihydroxyeicosanoic acid	HMDB0031923	120727-26-6		Lipids and lipid-like molecules	Fatty Acyls	Fatty acids and conjugates
10beta-12,13-Dinor-8-oxo-6-eremophilen-11-al	HMDB0037604	348119-86-8		Organic oxygen compounds	Organooxygen compounds	Carbonyl compounds
10E,12Z-Octadecadienoic acid	HMDB0005048	2420-56-6		Lipids and lipid-like molecules	Fatty Acyls	Lineolic acids and derivatives
11-Methyl-7-oxatetracyclo[6.3.1.01,6.04,11]dodecane	HMDB0035055	28344-11-8		Lipids and lipid-like molecules	Prenol lipids	Monoterpenoids
11,12,13-Trinor-1,3,5-bisabolatrien-10-oic acid	HMDB0039643			Lipids and lipid-like molecules	Prenol lipids	Monoterpenoids
11,12,13-Trinor-1(10)-spirovetivene-2,7-dione	HMDB0036734	84413-75-2		Organic oxygen compounds	Organooxygen compounds	Carbonyl compounds
11,13-Dihydrotaraxinic acid glucosyl ester	HMDB0035867	75911-16-9		Lipids and lipid-like molecules	Saccharolipids
11b-Hydroxyandrost-4-ene-3,17-dione	HMDB0006773	382-44-5	C05284	Organoheterocyclic compounds	Oxazinanes	Morpholines
11b,21-Dihydroxy-5b-pregnane-3,20-dione	HMDB0006757	566-01-8	C05475	Lipids and lipid-like molecules	Steroids and steroid derivatives	Hydroxysteroids
12-Keto-leukotriene B4	HMDB0004234	136696-10-1	C05949	Lipids and lipid-like molecules	Fatty Acyls	Eicosanoids
12-Methyltridecanoic acid	HMDB0031072	2724-57-4		Lipids and lipid-like molecules	Fatty Acyls	Fatty acids and conjugates
12-Oxo-2,3-dinor-10,15-phytodienoic acid	HMDB0032090	197247-23-7		Lipids and lipid-like molecules	Fatty Acyls	Eicosanoids
12,13-DHOME	HMDB0004705		C14829	Lipids and lipid-like molecules	Fatty Acyls	Fatty acids and conjugates
12,13-EpOME	HMDB0004702		C14826	Lipids and lipid-like molecules	Fatty Acyls	Fatty acids and conjugates
12,13-Epoxy-9,15-octadecadienoic acid	HMDB0031088	88159-18-6		Lipids and lipid-like molecules	Fatty Acyls	Fatty acids and conjugates
12R-hydroxy-5Z,8Z,12Z-eicosatrienoic acid	HMDB0062290			Lipids and lipid-like molecules	Fatty Acyls	Eicosanoids
12S-HHT	HMDB0012535	54397-84-1		Lipids and lipid-like molecules	Fatty Acyls	Fatty acids and conjugates
13-Hydroxydihydromelleolide	HMDB0036929	130396-92-8		Lipids and lipid-like molecules	Prenol lipids	Sesquiterpenoids
13-L-Hydroperoxylinoleic acid	HMDB0003871	33964-75-9	C04717	Lipids and lipid-like molecules	Fatty Acyls	Lineolic acids and derivatives
13-Nor-6-eremophilene-8,11-dione	HMDB0037606	348119-85-7		Lipids and lipid-like molecules	Prenol lipids	Sesquiterpenoids
13-OxoODE	HMDB0004668		C14765	Lipids and lipid-like molecules	Fatty Acyls	Lineolic acids and derivatives
13,14-Dihydro PGE1	HMDB0002689	19313-28-1		Lipids and lipid-like molecules	Fatty Acyls	Eicosanoids
13,14-Dihydro PGF2a	HMDB0004239	27376-74-5		Lipids and lipid-like molecules	Fatty Acyls	Eicosanoids
13S-hydroxyoctadecadienoic acid	HMDB0004667	5204-88-6	C14762	Lipids and lipid-like molecules	Fatty Acyls	Lineolic acids and derivatives
15-Deoxy-d-12,14-PGJ2	HMDB0005079	87893-55-8	C14717	Lipids and lipid-like molecules	Fatty Acyls	Eicosanoids
15-Hydroxymarasmen-3-one	HMDB0036043	124894-86-6		Phenylpropanoids and polyketides	Stilbenes	Stilbene glycosides
15-Keto-prostaglandin E2	HMDB0003175	26441-05-4	C04707	Lipids and lipid-like molecules	Fatty Acyls	Eicosanoids
15-Methylpalmitate	HMDB0061709			Organic compounds	Lipids and lipid-like molecules	Fatty Acyls
16-Hydroxy hexadecanoic acid	HMDB0006294			Lipids and lipid-like molecules	Fatty Acyls	Fatty acids and conjugates
16-Methylheptadecanoic acid	HMDB0031066	2724-58-5		Lipids and lipid-like molecules	Fatty Acyls	Fatty acids and conjugates
16(R)-HETE	HMDB0004680		C14778	Lipids and lipid-like molecules	Fatty Acyls	Eicosanoids
17a-Ethynylestradiol	HMDB0001926	57-63-6	C07534	Lipids and lipid-like molecules	Steroids and steroid derivatives	Estrane steroids
17a-Hydroxypregnenolone	HMDB0000363	387-79-1	C05138	Lipids and lipid-like molecules	Steroids and steroid derivatives	Pregnane steroids
18-carboxy dinor Leukotriene B4	HMDB0062301			Lipids and lipid-like molecules	Fatty Acyls	Fatty acids and conjugates
18-Oxocortisol	HMDB0000332	2410-60-8		Lipids and lipid-like molecules	Steroids and steroid derivatives	Hydroxysteroids
18R-HEPE	HMDB0012611			Lipids and lipid-like molecules	Fatty Acyls	Eicosanoids
19(20)-EpDPE	HMDB0013620			Lipids and lipid-like molecules	Fatty Acyls	Lineolic acids and derivatives
1alpha-1-Hydroxy-2,4(18),11(13)-eudesmatrien-12-oic acid	HMDB0037557	135594-81-9		Lipids and lipid-like molecules	Prenol lipids	Sesquiterpenoids
1H-Indole-3-carboxaldehyde	HMDB0029737	487-89-8	C08493	Organoheterocyclic compounds	Indoles and derivatives	Indoles
2-(1-Naphthyl)acetamide	HMDB0032710	86-86-2	C18533	Benzenoids	Naphthalenes
2-(1,2-Diamino-1-propenyl)phenol	HMDB0034900	173559-57-4		Benzenoids	Phenols	1-hydroxy-4-unsubstituted benzenoids
2-(1,2,3,4-Tetrahydroxybutyl)-6-(2,3,4-trihydroxybutyl)pyrazine	HMDB0034894	36806-15-2		Organoheterocyclic compounds	Diazines	Pyrazines
2-(2-Hydroxy-4-methylphenyl)-3-pentanone	HMDB0038180	86843-15-4		Lipids and lipid-like molecules	Prenol lipids	Monoterpenoids
2-(3-Carboxy-3-aminopropyl)-L-histidine	HMDB0011655		C04441	Organic acids and derivatives	Carboxylic acids and derivatives	Amino acids, peptides, and analogues
2-(3-Phenylpropyl)tetrahydrofuran	HMDB0036178	3208-40-0		Benzenoids	Benzene and substituted derivatives
2-(3,4-Dihydroxybenzoyloxy)-4,6-dihydroxybenzoate	HMDB0059651			Phenylpropanoids and polyketides	Depsides and depsidones
2-(3,4-dihydroxyphenyl)-3,5,7-trihydroxy-3,4-dihydro-2H-1-benzopyran-4-one	HMDB0125371			Phenylpropanoids and polyketides	Flavonoids	Flavans
2-(3,4-Dihydroxyphenylethyl)-6-epi-elenaiate	HMDB0039137	50915-70-3		Benzenoids	Phenols	Tyrosols and derivatives
2-(4-Methyl-5-thiazolyl)ethyl butanoate	HMDB0032418	94159-31-6		Organoheterocyclic compounds	Azoles	Thiazoles
2-(4-Methyl-5-thiazolyl)ethyl octanoate	HMDB0032423	163266-17-9		Organoheterocyclic compounds	Azoles	Thiazoles
2-(Arabinosylamino)-3-(glucosylamino)propanenitrile	HMDB0039505	26401-22-9		Organic oxygen compounds	Organooxygen compounds	Carbohydrates and carbohydrate conjugates
2-(Ethylamino)-4,5-dihydroxybenzamide	HMDB0032852	127793-87-7		Benzenoids	Benzene and substituted derivatives	Benzoic acids and derivatives
2-(Methoxymethyl)furan	HMDB0034247	13679-46-4		Organoheterocyclic compounds	Heteroaromatic compounds
2-(Methylamino)benzoic acid	HMDB0032609	119-68-6	C03005	Benzenoids	Benzene and substituted derivatives	Benzoic acids and derivatives
2-[Methyl(3-phenylpropanoyl)amino]benzoic acid	HMDB0032845			Benzenoids	Benzene and substituted derivatives	Benzoic acids and derivatives
2-{[3,4-dihydroxy-2,5-bis(hydroxymethyl)oxolan-2-yl]oxy}-6-(hydroxymethyl)oxane-3,4,5-triol	HMDB0125600			Organic oxygen compounds	Organooxygen compounds	Carbohydrates and carbohydrate conjugates
2-acetyl-1-alkyl-sn-glycero-3-phosphocholine	HMDB0062195	74389-68-7		Lipids and lipid-like molecules	Glycerophospholipids	Glycerophosphocholines
2-Acetyl-1-methylpyrrole	HMDB0040360	932-16-1		Organic oxygen compounds	Organooxygen compounds	Carbonyl compounds
2-Acetyl-1,5,6,7-tetrahydro-6-hydroxy-7-(hydroxymethyl)-4H-azepine-4-one	HMDB0035177			Organoheterocyclic compounds	Azepines
2-Acetyloxazole	HMDB0038175	77311-07-0		Organic oxygen compounds	Organooxygen compounds	Carbonyl compounds
2-Acetylpyrazine	HMDB0031861	22047-25-2		Organic oxygen compounds	Organooxygen compounds	Carbonyl compounds
2-Acetylpyrrole	HMDB0035882	1072-83-9		Organic oxygen compounds	Organooxygen compounds	Carbonyl compounds
2-Acetylpyrrolidine	HMDB0037293	60026-20-2		Organoheterocyclic compounds	Pyrrolidines
2-Amino-3-methylimidazo[4,5-f]quinoline	HMDB0029706	76180-96-6	C19180	Organoheterocyclic compounds	Quinolines and derivatives
2-Amino-3,8-dimethyl-3H-imidazo[4,5-f]quinoxaline	HMDB0029864	77500-04-0	C19255	Organoheterocyclic compounds	Diazanaphthalenes	Benzodiazines
2-Aminoacrylic acid	HMDB0003609	28453-71-6	C02218	Organic acids and derivatives	Carboxylic acids and derivatives	Amino acids, peptides, and analogues
2-Aminobenzoic acid	HMDB0001123	118-92-3	C00108	Benzenoids	Benzene and substituted derivatives	Benzoic acids and derivatives
2-Aminoheptanedioic acid	HMDB0034252	3721-85-5		Organic acids and derivatives	Carboxylic acids and derivatives	Amino acids, peptides, and analogues
2-Aminonaphthalene	HMDB0041802	91-59-8		Benzenoids	Naphthalenes
2-Benzofurancarboxaldehyde	HMDB0033183	4265-16-1		Organoheterocyclic compounds	Benzofurans
2-benzoylbenzene-1,3,5-triol	HMDB0137958			Benzenoids	Benzene and substituted derivatives	Benzophenones
2-Butyl-5-[2-(4-hydroxy-3-methoxyphenyl)ethyl]furan	HMDB0040926	143114-90-3		Lipids and lipid-like molecules	Fatty Acyls	Fatty acids and conjugates
2-Carboxy-4-dodecanolide	HMDB0030987			Organoheterocyclic compounds	Lactones	Gamma butyrolactones
2-Carboxy-5,7-dimethyl-4-octanolide	HMDB0030986			Organoheterocyclic compounds	Lactones	Gamma butyrolactones
2-Carboxyarabinitol 5-phosphate	HMDB0040924	112160-91-5		Organic oxygen compounds	Organooxygen compounds	Carbohydrates and carbohydrate conjugates
2-Deoxybrassinolide	HMDB0041135	144071-55-6		Lipids and lipid-like molecules	Steroids and steroid derivatives	Steroid lactones
2-Deoxycastasterone	HMDB0034423	87734-68-7	C15793	Lipids and lipid-like molecules	Steroids and steroid derivatives	Bile acids, alcohols and derivatives
2-Diethylaminoethanol	HMDB0033971	100-37-8		Organic nitrogen compounds	Organonitrogen compounds	Amines
2-Ethoxy-1-methoxy-4-(1-propenyl)benzene	HMDB0039496	92-42-2		Benzenoids	Phenol ethers	Anisoles
2-Ethoxy-4-(4-methyl-1,3-dioxolan-2-yl)phenol	HMDB0036203	68527-76-4		Benzenoids	Phenol ethers
2-Ethoxy-4-(methoxymethyl)phenol	HMDB0038354	5595-79-9		Benzenoids	Benzene and substituted derivatives	Benzylethers
2-Ethyl-2-Hydroxybutyric acid	HMDB0001975	3639-21-2		Lipids and lipid-like molecules	Fatty Acyls	Fatty acids and conjugates
2-Ethylfuran	HMDB0040587	3208-16-0		Organoheterocyclic compounds	Heteroaromatic compounds
2-Feruloyl-1-sinapoylgentiobiose	HMDB0030334			Phenylpropanoids and polyketides	Cinnamic acids and derivatives	Hydroxycinnamic acids and derivatives
2-Furanmethanol	HMDB0013742	98-00-0		Organoheterocyclic compounds	Heteroaromatic compounds
2-Furoic acid	HMDB0000617	88-14-2	C01546	Organoheterocyclic compounds	Furans	Furoic acid and derivatives
2-Hexenyl formate	HMDB0038271	53398-78-0		Organic acids and derivatives	Carboxylic acids and derivatives	Carboxylic acid derivatives
2-Hexylbenzothiazole	HMDB0040032	65718-88-9		Organoheterocyclic compounds	Benzothiazoles
2-Hexylfuran	HMDB0039816	3777-70-6		Organoheterocyclic compounds	Heteroaromatic compounds
2-Hydroxy-3-(4-methoxyphenyl)propanoic acid	HMDB0039427	28030-15-1		Phenylpropanoids and polyketides	Phenylpropanoic acids
2-Hydroxy-3-methylbutyric acid	HMDB0000407	4026-18-0		Lipids and lipid-like molecules	Fatty Acyls	Fatty acids and conjugates
2-Hydroxy-3,4,5-trimethyl-2-cyclopenten-1-one	HMDB0039652	109682-87-3		Organic oxygen compounds	Organooxygen compounds	Carbonyl compounds
2-Hydroxy-4,7-dimethoxy-2H-1,4-benzoxazin-3(4H)-one	HMDB0037264	149182-67-2		Organoheterocyclic compounds	Benzoxazines	Benzoxazinones
2-Hydroxy-6-pentadecylbenzoic acid	HMDB0029683	16611-84-0	C10759	Benzenoids	Benzene and substituted derivatives	Benzoic acids and derivatives
2-Hydroxy-6,7-dimethoxybenzoxazole	HMDB0030726			Organoheterocyclic compounds	Benzoxazoles	Benzoxazolones
2-Hydroxy-7-methoxy-2H-1,4-benzoxazin-3(4H)-one	HMDB0038055	17359-53-4		Organoheterocyclic compounds	Benzoxazines	Benzoxazinones
2-Hydroxyadipic acid	HMDB0000321	18294-85-4	C02360	Lipids and lipid-like molecules	Fatty Acyls	Fatty acids and conjugates
2-Hydroxybenzaldehyde	HMDB0034170	32912	C06202	Organic oxygen compounds	Organooxygen compounds	Carbonyl compounds
2-Hydroxybenzyl alcohol	HMDB0059709	32880		Benzenoids	Benzene and substituted derivatives	Benzyl alcohols
2-Hydroxybutyric acid	HMDB0000008	600-15-7	C05984	Organic acids and derivatives	Hydroxy acids and derivatives	Alpha hydroxy acids and derivatives
2-Hydroxycinnamic acid	HMDB0002641	583-17-5	C01772	Phenylpropanoids and polyketides	Cinnamic acids and derivatives	Hydroxycinnamic acids and derivatives
2-Hydroxyibuprofen	HMDB0060920			Phenylpropanoids and polyketides	Phenylpropanoic acids
2-Hydroxymyristic acid	HMDB0002261	2507-55-3		Lipids and lipid-like molecules	Fatty Acyls	Fatty acids and conjugates
2-Hydroxyphenethylamine	HMDB0001065	7568-93-6	C02735	Organic nitrogen compounds	Organonitrogen compounds	Amines
2-Hydroxypyridine	HMDB0013751	142-08-5	C02502	Organoheterocyclic compounds	Pyridines and derivatives	Hydropyridines
2-Hydroxystearic acid	HMDB0062549	629-22-1		Lipids and lipid-like molecules	Fatty Acyls	Fatty acids and conjugates
2-Hydroxyxanthone	HMDB0032997	1915-98-6		Organoheterocyclic compounds	Benzopyrans	1-benzopyrans
2-Indolecarboxylic acid	HMDB0002285	1477-50-5		Organoheterocyclic compounds	Indoles and derivatives	Indolecarboxylic acids and derivatives
2-Isopropyl-3-oxosuccinate	HMDB0012149		C04236	Organic acids and derivatives	Keto acids and derivatives	Short-chain keto acids and derivatives
2-Isopropylmalic acid	HMDB0000402	3237-44-3	C02504	Lipids and lipid-like molecules	Fatty Acyls	Fatty acids and conjugates
2-Isopropylphenyl methylcarbamate	HMDB0031797	2631-40-5	C18418	Benzenoids	Benzene and substituted derivatives	Cumenes
2-Keto-6-acetamidocaproate	HMDB0012150		C05548	Organic acids and derivatives	Keto acids and derivatives	Medium-chain keto acids and derivatives
2-Ketobutyric acid	HMDB0000005	600-18-0	C00109	Organic acids and derivatives	Keto acids and derivatives	Short-chain keto acids and derivatives
2-Methoxy-(3 or 5 or 6)-isopropylpyrazine	HMDB0032381	93905-03-4		Organic oxygen compounds	Organooxygen compounds	Ethers
2-Methoxy-1,4-benzoquinone	HMDB0032576	2880-58-2		Organic oxygen compounds	Organooxygen compounds	Carbonyl compounds
2-Methoxy-3-(4-methoxyphenyl)propanoic acid	HMDB0039428	87387-83-5		Phenylpropanoids and polyketides	Phenylpropanoic acids
2-Methoxy-4-vinylphenol	HMDB0013744	7786-61-0	C17883	Benzenoids	Phenols	Methoxyphenols
2-Methoxy-5-methylpyrazine	HMDB0040141	2882-22-6		Organoheterocyclic compounds	Diazines	Pyrazines
2-Methoxyestradiol	HMDB0000405	362-07-2	C05302	Lipids and lipid-like molecules	Steroids and steroid derivatives	Estrane steroids
2-Methyl-1-propylamine	HMDB0034198	78-81-9	C02787	Organic nitrogen compounds	Organonitrogen compounds	Amines
2-Methyl-3-hydroxyvaleric acid	HMDB0029166			Lipids and lipid-like molecules	Fatty Acyls	Fatty acids and conjugates
2-Methyl-4-phenylbutyraldehyde	HMDB0032415	40654-82-8		Benzenoids	Benzene and substituted derivatives
2-Methyl-5-(1-propenyl)pyrazine	HMDB0039997	108653-51-6		Organoheterocyclic compounds	Diazines	Pyrazines
2-Methylallyl butyrate	HMDB0036236	7149-29-3		Lipids and lipid-like molecules	Fatty Acyls	Fatty acid esters
2-Methylbenzoic acid	HMDB0002340	118-90-1	C07215	Benzenoids	Benzene and substituted derivatives	Benzoic acids and derivatives
2-Methylbutyroylcarnitine	HMDB0000378	31023-25-3		Lipids and lipid-like molecules	Fatty Acyls	Fatty acid esters
2-Methylglutaric acid	HMDB0000422	617-62-9		Lipids and lipid-like molecules	Fatty Acyls	Fatty acids and conjugates
2-Methylhippuric acid	HMDB0011723	42013-20-7	C01586	Benzenoids	Benzene and substituted derivatives	Benzoic acids and derivatives
2-n-Propyl-4-oxopentanoic acid	HMDB0060683			Organic acids and derivatives	Keto acids and derivatives	Gamma-keto acids and derivatives
2-Naphthalenethiol	HMDB0029689	91-60-1		Benzenoids	Naphthalenes
2-O-(Z-p-Hydroxycinnamoyl)-(x)-glyceric acid	HMDB0041195	154639-28-8		Phenylpropanoids and polyketides	Cinnamic acids and derivatives	Hydroxycinnamic acids and derivatives
2-O-Feruloyltartronic acid	HMDB0032957	95519-25-8		Phenylpropanoids and polyketides	Cinnamic acids and derivatives	Hydroxycinnamic acids and derivatives
2-Octenedioic acid	HMDB0000341	5698-50-0		Lipids and lipid-like molecules	Fatty Acyls	Fatty acids and conjugates
2-Oxovaleric acid	HMDB0001865	1821-02-9	C06255	Organic acids and derivatives	Keto acids and derivatives	Short-chain keto acids and derivatives
2-Phenyl-1,3-dioxolane-4-methanol	HMDB0031240			Benzenoids	Benzene and substituted derivatives
2-Phenylacetamide	HMDB0010715	103-81-1	C02505	Benzenoids	Benzene and substituted derivatives	Phenylacetamides
2-Phenylethanol	HMDB0033944	22258	C05853	Benzenoids	Benzene and substituted derivatives
2-Phenylethyl benzoate	HMDB0033946	94-47-3		Benzenoids	Benzene and substituted derivatives	Benzoic acids and derivatives
2-Phenylglycine	HMDB0002210	341659		Organic acids and derivatives	Carboxylic acids and derivatives	Amino acids, peptides, and analogues
2-Phenylpropionaldehyde dimethyl acetal	HMDB0032468	90-87-9		Benzenoids	Benzene and substituted derivatives
2-Phenylpropionate	HMDB0011743	492-37-5		Phenylpropanoids and polyketides	Phenylpropanoic acids
2-Piperidinone	HMDB0011749	675-20-7		Organoheterocyclic compounds	Piperidines	Piperidinones
2-Propenyl phenylacetate	HMDB0036905	1797-74-6		Benzenoids	Benzene and substituted derivatives
2-Propyl-2,4-pentadienoic acid	HMDB0060682			Lipids and lipid-like molecules	Fatty Acyls	Fatty acids and conjugates
2-Propylglutaric acid	HMDB0060684			Lipids and lipid-like molecules	Fatty Acyls	Fatty acids and conjugates
2-Pyridylacetic acid	HMDB0060722			Organoheterocyclic compounds	Pyridines and derivatives
2-Pyrrolidineacetic acid	HMDB0029444			Organoheterocyclic compounds	Pyrrolidines
2-Pyrrolidinone	HMDB0002039	616-45-5	C11118	Organoheterocyclic compounds	Pyrrolidines	Pyrrolidones
2-trans-4-trans-7-cis-Decatrienal	HMDB0032213	66642-86-2		Organic oxygen compounds	Organooxygen compounds	Carbonyl compounds
2,2-Dimethyloxirane	HMDB0034431	558-30-5		Organoheterocyclic compounds	Epoxides
2,2-Dimethylsuccinic acid	HMDB0002074	597-43-3		Lipids and lipid-like molecules	Fatty Acyls	Fatty acids and conjugates
2,2,4-Trimethyl-1,3-dioxolane	HMDB0037266	1193-11-9		Organic oxygen compounds	Organooxygen compounds	Ethers
2,2,4,4-Tetramethyl-6-(1-oxobutyl)-1,3,5-cyclohexanetrione	HMDB0033197			Lipids and lipid-like molecules	Prenol lipids	Monoterpenoids
2,2,4,4,-Tetramethyl-6-(1-oxopropyl)-1,3,5-cyclohexanetrione	HMDB0033191			Lipids and lipid-like molecules	Prenol lipids	Monoterpenoids
2,2,6,7-Tetramethylbicyclo[4.3.0]nona-1(9),4-dien-8-one	HMDB0036685	99901-22-1		Organic oxygen compounds	Organooxygen compounds	Carbonyl compounds
2,2,6,7-Tetramethylbicyclo[4.3.0]nona-1(9),4-diene-7,8-diol	HMDB0036686	99901-24-3		Organic oxygen compounds	Organooxygen compounds	Alcohols and polyols
2,3-Butanediol	HMDB0003156	513-85-9	C00265	Organic oxygen compounds	Organooxygen compounds	Alcohols and polyols
2,3-Dihydro-3-hydroxy-6-methoxy-2,2-dimethyl-4H-1-benzopyran-4-one	HMDB0041379	31298-69-8		Organoheterocyclic compounds	Benzopyrans	1-benzopyrans
2,3-Dihydro-4-(4-methoxyphenyl)-1H-phenalene-1,2,3-triol	HMDB0041399	163811-78-7		Benzenoids	Naphthalenes	Phenylnaphthalenes
2,3-Dihydro-5-(3-hydroxypropanoyl)-1H-pyrrolizine	HMDB0040021	97073-09-1		Organoheterocyclic compounds	Pyrrolizines
2,3-Dihydro-6-methyl-1H-pyrrolizine-5-carboxaldehyde	HMDB0040047	55041-87-7		Organoheterocyclic compounds	Pyrrolizines
2,3-Dihydro-7-methoxy-2-(3-methoxy-4,5-methylenedioxyphenyl)-3-methyl-5-(1-propenyl)benzofuran	HMDB0030716	50354-06-8		Phenylpropanoids and polyketides	2-arylbenzofuran flavonoids
2,3-Dihydroxy-1-(4-hydroxy-3-methoxyphenyl)-1-propanone	HMDB0041286	168293-10-5		Organic oxygen compounds	Organooxygen compounds	Carbonyl compounds
2,3-Dihydroxy-2-methylbutanoic acid	HMDB0029576	14868-24-7		Lipids and lipid-like molecules	Fatty Acyls	Fatty acids and conjugates
2,3-Dihydroxyvaleric acid	HMDB0000421	26386-47-0		Lipids and lipid-like molecules	Fatty Acyls	Fatty acids and conjugates
2,3-Diisopropyl-5-methylphenol	HMDB0029825	76138-68-6		Lipids and lipid-like molecules	Prenol lipids	Monoterpenoids
2,3-Dinor-6-keto-prostaglandin F1 a	HMDB0002277			Lipids and lipid-like molecules	Fatty Acyls	Eicosanoids
2,3-Epoxysesamone	HMDB0033333	111261-12-2		Lipids and lipid-like molecules	Prenol lipids	Quinone and hydroquinone lipids
2,3-Octanedione	HMDB0031293	585-25-1		Organic oxygen compounds	Organooxygen compounds	Carbonyl compounds
2,3,4,5-Tetrahydro-6-(5-methyl-2-furanyl)pyridine	HMDB0040015	104704-35-0		Organoheterocyclic compounds	Pyridines and derivatives	Hydropyridines
2,3,4,5,6,7-Hexahydro-7-methylcyclopent[b]azepin-8(1H)-one	HMDB0039682	97826-66-9		Organoheterocyclic compounds	Azepines
2,3,5,6,8,8a-Hexahydro-2,5,5,8a-tetramethyl-7H-1-benzopyran-7-one	HMDB0040233	20194-67-6		Organoheterocyclic compounds	Benzopyrans
2,3,6,7-Tetrahydro-6,7-dimethylcyclopent[b]azepin-8(1H)-one	HMDB0039667			Organoheterocyclic compounds	Azepines
2,3,9-Trimethoxypterocarpan	HMDB0033787	56782-49-1
2,4-Dihydroxy-7,8-dimethoxy-2H-1,4-benzoxazin-3(4H)-one 2-glucoside	HMDB0037550	40246-08-0		Organic oxygen compounds	Organooxygen compounds	Carbohydrates and carbohydrate conjugates
2,4-Dihydroxybenzoic acid	HMDB0029666	89-86-1		Benzenoids	Benzene and substituted derivatives	Benzoic acids and derivatives
2,4-Dihydroxychalcone	HMDB0039612	92496-59-8		Phenylpropanoids and polyketides	Linear 1,3-diarylpropanoids	Chalcones and dihydrochalcones
2,4-Diisopropyl-3-methylphenol	HMDB0029824	76138-69-7		Benzenoids	Benzene and substituted derivatives	Cumenes
2,4-Pentadienal	HMDB0031597	764-40-9		Organic oxygen compounds	Organooxygen compounds	Carbonyl compounds
2,4-Pentanedione	HMDB0031648	123-54-6	C15499	Organic oxygen compounds	Organooxygen compounds	Carbonyl compounds
2,4-Undecadiene-8,10-diynoic acid 2,3-dehydropiperidide	HMDB0033525	52704-38-8		Organoheterocyclic compounds	Pyridines and derivatives	Hydropyridines
2,4,12-Octadecatrienoic acid isobutylamide	HMDB0032033	151391-69-4		Lipids and lipid-like molecules	Fatty Acyls	Fatty amides
2,4,5-Trimethoxybenzaldehyde	HMDB0029648	4460-86-0		Benzenoids	Benzene and substituted derivatives	Benzoyl derivatives
2,4,6-Phenanthrenetriol 2-O-b-D-glucoside	HMDB0036335			Organic oxygen compounds	Organooxygen compounds	Carbohydrates and carbohydrate conjugates
2,4,6-trihydroxy-2-[(4-hydroxyphenyl)methyl]-2,3-dihydro-1-benzofuran-3-one	HMDB0133540
2,4,6-Trimethoxyphenyl acetate	HMDB0041560	30225-90-2		Benzenoids	Phenol esters
2,4,7-Decatrienoic acid	HMDB0035235	78417-28-4		Lipids and lipid-like molecules	Fatty Acyls	Fatty acids and conjugates
2,4'-Dihydroxyacetophenone	HMDB0029657	5706-85-4	C13635	Organic oxygen compounds	Organooxygen compounds	Carbonyl compounds
2,5-Diethyltetrahydrofuran	HMDB0029574	41239-48-9		Organoheterocyclic compounds	Tetrahydrofurans
2,5-Dihydro-2,4-dimethyloxazole	HMDB0040518	77311-02-5		Organoheterocyclic compounds	Azolines	Oxazolines
2,5-Dihydro-2,4,5-trimethyloxazole	HMDB0031199	22694-96-8		Organoheterocyclic compounds	Azolines	Oxazolines
2,5-Dihydro-4,5-dimethyl-2-(2-methylpropyl)thiazole	HMDB0037159	65894-83-9		Organoheterocyclic compounds	Azolines	Thiazolines
2,5-Diisopropylphenol	HMDB0032579	35946-91-9		Lipids and lipid-like molecules	Prenol lipids	Monoterpenoids
2,5-Dimethyl-3(2H)-furanone	HMDB0032233	14400-67-0		Organoheterocyclic compounds	Dihydrofurans	Furanones
2,5-Dimethyl-4-(1-pyrrolidinyl)-3(2H)-furanone	HMDB0039784	80873-59-2		Organoheterocyclic compounds	Dihydrofurans	Furanones
2,5-Dimethyl-4-ethoxy-3(2H)-furanone	HMDB0032232	65330-49-6		Organoheterocyclic compounds	Dihydrofurans	Furanones
2,5-Dimethyloxazole	HMDB0032969	23012-11-5		Organoheterocyclic compounds	Azoles	Oxazoles
2,5-Dioxopentanoate	HMDB0060365			Organic acids and derivatives	Keto acids and derivatives	Short-chain keto acids and derivatives
2,6-Di-tert-butyl-1,4-benzenediol	HMDB0040178	2444-28-2		Benzenoids	Benzene and substituted derivatives	Phenylpropanes
2,6-Di-tert-butylbenzoquinone	HMDB0013817	719-22-2		Lipids and lipid-like molecules	Prenol lipids	Monoterpenoids
2,6-Dimethoxy-4-(1-propenyl)phenol	HMDB0037271	6635-22-9		Benzenoids	Phenols	Methoxyphenols
2,6-Dimethoxy-4-methylphenol	HMDB0029680	1730647		Benzenoids	Phenols	Methoxyphenols
2,6-Dimethoxy-4-propylphenol	HMDB0036226	6766-82-1		Benzenoids	Phenols	Methoxyphenols
2,6-Dimethoxyphenol	HMDB0034158	33512	C10787	Benzenoids	Phenols	Methoxyphenols
2'-Hydroxy-3',4',5',7,8-pentamethoxyflavan	HMDB0033906	133342-92-4		Phenylpropanoids and polyketides	Flavonoids	O-methylated flavonoids
2'-Hydroxy-4,4',6'-trimethoxychalcone	HMDB0033586	3420-72-2		Phenylpropanoids and polyketides	Linear 1,3-diarylpropanoids	Chalcones and dihydrochalcones
2'-Hydroxy-4',6'-dimethoxy-3'-methylacetophenone	HMDB0034047	23121-32-6		Organic oxygen compounds	Organooxygen compounds	Carbonyl compounds
2'-Hydroxyacetophenone	HMDB0032568	118-93-4		Organic oxygen compounds	Organooxygen compounds	Carbonyl compounds
2'-O-Methyladenosine	HMDB0004326	2140-79-6	C04779	Nucleosides, nucleotides, and analogues	Purine nucleosides
2'-O-Methylphaseollinisoflavan	HMDB0034412	49594-01-6		Phenylpropanoids and polyketides	Isoflavonoids	O-methylated isoflavonoids
2',4'-Dihydroxy-6'-methoxyacetophenone	HMDB0041270	3602-54-8		Organic oxygen compounds	Organooxygen compounds	Carbonyl compounds
2',4'-Dihydroxyacetophenone	HMDB0029659	89-84-9	C03663	Organic oxygen compounds	Organooxygen compounds	Carbonyl compounds
2',4',6'-Trihydroxyacetophenone	HMDB0029644	480-66-0		Organic oxygen compounds	Organooxygen compounds	Carbonyl compounds
2',5'-Dihydroxychalcone	HMDB0032129	19312-13-1		Phenylpropanoids and polyketides	Linear 1,3-diarylpropanoids	Chalcones and dihydrochalcones
2',6'-Dihydroxy-4'-methoxyacetophenone	HMDB0029646	7507-89-3	C10680	Organic oxygen compounds	Organooxygen compounds	Carbonyl compounds
2',7-Dihydroxy-4',5'-dimethoxyisoflavone	HMDB0041644			Phenylpropanoids and polyketides	Isoflavonoids	O-methylated isoflavonoids
2',7-Dihydroxy-4',6-dimethoxyisoflavan	HMDB0033996	56752-02-4		Phenylpropanoids and polyketides	Isoflavonoids	O-methylated isoflavonoids
2(N)-Methyl-norsalsolinol	HMDB0001189	63937-92-8		Organoheterocyclic compounds	Tetrahydroisoquinolines
20-Carboxy-leukotriene B4	HMDB0006059	80434-82-8	C05950	Lipids and lipid-like molecules	Fatty Acyls	Fatty acids and conjugates
20-Hydroxy-3,7,11,15,23-pentaoxolanost-8-en-26-oic acid	HMDB0035895	110241-21-9		Phenylpropanoids and polyketides	Flavonoids	Flavonoid glycosides
20-Hydroxy-PGE2	HMDB0003247	57930-95-7		Lipids and lipid-like molecules	Fatty Acyls	Eicosanoids
20-Hydroxy-PGF2a	HMDB0004049			Lipids and lipid-like molecules	Fatty Acyls	Eicosanoids
20,24-Epoxy-25,26-dihydroxydammaran-3-one	HMDB0039692	146830-04-8
21-Deoxycortisol	HMDB0004030	641-77-0	C05497	Lipids and lipid-like molecules	Steroids and steroid derivatives	Pregnane steroids
22-Acetylpriverogenin B	HMDB0034645	26339-94-6
22,23-Dihydro-alpha-spinasterone	HMDB0030889	77790-54-6
23-Acetoxysoladulcidine	HMDB0031402	152128-85-3		Lipids and lipid-like molecules	Steroids and steroid derivatives	Steroidal alkaloids
24-Epibrassinolide	HMDB0041130	78821-43-9		Lipids and lipid-like molecules	Steroids and steroid derivatives	Steroid lactones
24-Hydroxycalcitriol	HMDB0006228	56142-94-0		Lipids and lipid-like molecules	Steroids and steroid derivatives	Vitamin D and derivatives
24-Methylcycloart-23-en-3beta-yl acetate	HMDB0035967	24278-47-5
25-Hydroxyvitamin D2	HMDB0001438	21343-40-8		Lipids and lipid-like molecules	Steroids and steroid derivatives	Vitamin D and derivatives
28-Homobrassinolide	HMDB0030423	80483-89-2
28-Norcyclomusalenone	HMDB0032882	207850-21-3
2b,3a,7a-Trihydroxy-5b-cholanoic acid	HMDB0000404	133565-87-4		Lipids and lipid-like molecules	Steroids and steroid derivatives	Bile acids, alcohols and derivatives
3 Hydroxycoumarin	HMDB0002149	939-19-5		Phenylpropanoids and polyketides	Coumarins and derivatives	Hydroxycoumarins
3-(1-Hydroxymethyl-1-propenyl)pentanedioic acid	HMDB0033092			Lipids and lipid-like molecules	Fatty Acyls	Fatty acids and conjugates
3-(1-Pyrrolidinyl)-2-butanone	HMDB0039840	97073-15-9		Organoheterocyclic compounds	Pyrrolidines	N-alkylpyrrolidines
3-(1,1-Dimethylallyl)scopoletin 7-glucoside	HMDB0032853	208333-72-6		Phenylpropanoids and polyketides	Coumarins and derivatives	Coumarin glycosides
3-(2-Furanylmethylene)pyrrolidine	HMDB0040043	118248-35-4		Organoheterocyclic compounds	Heteroaromatic compounds
3-(2-Hydroxy-4-methylphenyl)-2-butanone	HMDB0038179	83810-64-4		Lipids and lipid-like molecules	Prenol lipids	Monoterpenoids
3-(2-Hydroxyphenyl)propanoic acid	HMDB0033752	495-78-3	C01198	Phenylpropanoids and polyketides	Phenylpropanoic acids
3-(3-Ethyloxiranyl)-2-propenal	HMDB0034835	78307-41-2		Organic oxygen compounds	Organooxygen compounds	Carbonyl compounds
3-(3-Furanyl)-2-methyl-2-propenal	HMDB0040638	28043-36-9		Organoheterocyclic compounds	Heteroaromatic compounds
3-(3-Hydroxyphenyl)propanoic acid	HMDB0000375	621-54-5	C11457	Phenylpropanoids and polyketides	Phenylpropanoic acids
3-(3-Methoxy-4,5-methylenedioxyphenyl)-2-propen-1-ol	HMDB0040892	69618-94-6		Organoheterocyclic compounds	Benzodioxoles
3-(3,4-Dihydroxy-5-methoxy)-2-propenoic acid	HMDB0035484	1782-55-4	C05619	Phenylpropanoids and polyketides	Cinnamic acids and derivatives	Hydroxycinnamic acids and derivatives
3-(3,4-Dimethoxyphenyl)-2-propenoic acid	HMDB0034315	14737-89-4		Phenylpropanoids and polyketides	Cinnamic acids and derivatives	Hydroxycinnamic acids and derivatives
3-(3,4-Methylenedioxyphenyl)propenal	HMDB0033813	14756-00-4		Organoheterocyclic compounds	Benzodioxoles
3-(3,4,5-Trimethoxyphenyl)propanoic acid	HMDB0030254	25173-72-2		Phenylpropanoids and polyketides	Phenylpropanoic acids
3-(4-Hydroxy-3-methoxyphenyl)-1,2-propanediol	HMDB0033093	220006-74-6		Benzenoids	Phenols	Methoxyphenols
3-(4-Hydroxy-3-methoxyphenyl)-1,2-propanediol 2-O-(galloyl-glucoside)	HMDB0036376			Organic oxygen compounds	Organooxygen compounds	Carbohydrates and carbohydrate conjugates
3-(4-Hydroxyphenyl)-1-propanol	HMDB0032599	10210-17-0		Benzenoids	Phenols	1-hydroxy-2-unsubstituted benzenoids
3-(4-Isopropylphenyl)propanal	HMDB0036171	7775-00-0		Lipids and lipid-like molecules	Prenol lipids	Monoterpenoids
3-(4-Methoxyphenyl)-2-methyl-2-propenal	HMDB0037145	65405-67-6		Phenylpropanoids and polyketides	Cinnamaldehydes
3-(4-Methyl-3-pentenyl)thiophene	HMDB0038183	62469-65-2		Organoheterocyclic compounds	Heteroaromatic compounds
3-(Dimethylaminomethyl)indole	HMDB0035762	87-52-5	C08304	Organoheterocyclic compounds	Indoles and derivatives	Indoles
3-[(5-Methyl-2-furanyl)methyl]-1H-pyrrole	HMDB0040042	118248-37-6		Organoheterocyclic compounds	Pyrroles	Substituted pyrroles
3-Acetamidobutanal	HMDB0059649			Organic oxygen compounds	Organooxygen compounds	Carbonyl compounds
3-Acetyl-2,5-dimethylfuran	HMDB0029563	10599-70-9		Organic oxygen compounds	Organooxygen compounds	Carbonyl compounds
3-Amino-1-methyl-5H-pyrido[4,3-b]indole	HMDB0033188	62450-07-1	C14416	Organoheterocyclic compounds	Indoles and derivatives	Pyridoindoles
3-Aminobutanoic acid	HMDB0031654	541-48-0		Organic acids and derivatives	Carboxylic acids and derivatives	Amino acids, peptides, and analogues
3-Aminopropionaldehyde	HMDB0001106	352-92-1	C05665	Organic oxygen compounds	Organooxygen compounds	Carbonyl compounds
3-beta-Hydroxy-4-beta-methyl-5-alpha-cholest-7-ene-4-alpha-carbaldehyde	HMDB0059643			Lipids and lipid-like molecules	Steroids and steroid derivatives	Cholestane steroids
3-Buten-2-one	HMDB0061873	78-94-4
3-Carboxy-4-methyl-5-propyl-2-furanpropionic acid	HMDB0061112	86879-39-2		Lipids and lipid-like molecules	Fatty Acyls	Fatty acids and conjugates
3-Caren-5-one	HMDB0035591	81800-50-2		Lipids and lipid-like molecules	Prenol lipids	Monoterpenoids
3-Dehydrocarnitine	HMDB0012154	10457-99-5	C02636	Organic acids and derivatives	Keto acids and derivatives	Short-chain keto acids and derivatives
3-Dehydrosphinganine	HMDB0001480	16105-69-4	C02934	Organic oxygen compounds	Organooxygen compounds	Carbonyl compounds
3-Ethyl-2-(1-pyrrolidinyl)-2-cyclopenten-1-one	HMDB0039675	97826-61-4		Organoheterocyclic compounds	Pyrrolidines
3-Ethyl-5-methyl-2-vinylpyrazine	HMDB0034892	181589-32-2		Organoheterocyclic compounds	Diazines	Pyrazines
3-Feruloyl-1,5-quinolactone	HMDB0029289			Phenylpropanoids and polyketides	Cinnamic acids and derivatives	Hydroxycinnamic acids and derivatives
3-Furanmethanol glucoside	HMDB0032924	86425-28-7		Organic oxygen compounds	Organooxygen compounds	Carbohydrates and carbohydrate conjugates
3-Furoic acid	HMDB0000444	488-93-7		Organoheterocyclic compounds	Furans	Furoic acid and derivatives
3-Hydroxy-2-methylglutarate	HMDB0029169			Lipids and lipid-like molecules	Fatty Acyls	Fatty acids and conjugates
3-Hydroxy-4,9-dimethoxypterocarpan	HMDB0034001			Lipids and lipid-like molecules	Fatty Acyls	Fatty alcohols
3-Hydroxy-5Z-octenyl acetate	HMDB0030369			Lipids and lipid-like molecules	Fatty Acyls	Fatty alcohol esters
3-Hydroxy-beta-ionol 3-[glucosyl-(1->6)-glucoside]	HMDB0037527	137606-56-5		Lipids and lipid-like molecules	Prenol lipids	Terpene glycosides
3-Hydroxy-beta-ionone	HMDB0036821			Lipids and lipid-like molecules	Prenol lipids	Sesquiterpenoids
3-Hydroxy-carbofuran	HMDB0032775	16655-82-6		Organoheterocyclic compounds	Coumarans
3-Hydroxy-L-proline	HMDB0002113	876067	C04397	Organic acids and derivatives	Carboxylic acids and derivatives	Amino acids, peptides, and analogues
3-Hydroxyadipic acid 3,6-lactone	HMDB0029171	60551-20-4		Organoheterocyclic compounds	Lactones	Gamma butyrolactones
3-Hydroxyanthranilic acid	HMDB0001476	548-93-6	C00632	Benzenoids	Benzene and substituted derivatives	Benzoic acids and derivatives
3-Hydroxybutyric acid	HMDB0000357	300-85-6	C01089	Organic acids and derivatives	Hydroxy acids and derivatives	Beta hydroxy acids and derivatives
3-Hydroxycapric acid	HMDB0002203	14292-26-3		Organic acids and derivatives	Hydroxy acids and derivatives	Medium-chain hydroxy acids and derivatives
3-Hydroxydodecanedioic acid	HMDB0000413	34574-69-1		Organic acids and derivatives	Hydroxy acids and derivatives	Medium-chain hydroxy acids and derivatives
3-Hydroxyflavone	HMDB0031816	577-85-5	C01495	Phenylpropanoids and polyketides	Flavonoids	Flavones
3-Hydroxyisoheptanoic acid	HMDB0002207	40309-49-7		Organic acids and derivatives	Hydroxy acids and derivatives	Medium-chain hydroxy acids and derivatives
3-Hydroxyisovaleric acid	HMDB0000754	625-08-1		Lipids and lipid-like molecules	Fatty Acyls	Fatty acids and conjugates
3-Hydroxyisovalerylcarnitine	HMDB0061189			Lipids and lipid-like molecules	Fatty Acyls	Fatty acid esters
3-Hydroxymethylglutaric acid	HMDB0000355	503-49-1	C03761	Lipids and lipid-like molecules	Fatty Acyls	Fatty acids and conjugates
3-Hydroxyneogrifolin	HMDB0039885			Lipids and lipid-like molecules	Prenol lipids	Sesquiterpenoids
3-Hydroxyphenyl-valeric acid	HMDB0041666			Lipids and lipid-like molecules	Fatty Acyls	Fatty acids and conjugates
3-Hydroxyphenylacetic acid	HMDB0000440	621-37-4	C05593	Benzenoids	Phenols	1-hydroxy-4-unsubstituted benzenoids
3-Hydroxyphenylpyruvic acid	HMDB0011663			Benzenoids	Benzene and substituted derivatives	Phenylpyruvic acid derivatives
3-Hydroxysebacic acid	HMDB0000350	73141-46-5		Organic acids and derivatives	Hydroxy acids and derivatives	Medium-chain hydroxy acids and derivatives
3-Hydroxysuberic acid	HMDB0000325	73141-47-6		Organic acids and derivatives	Hydroxy acids and derivatives	Medium-chain hydroxy acids and derivatives
3-hydroxytetradecanoic acid	HMDB0061656			Lipids and lipid-like molecules	Fatty Acyls	Fatty acids and conjugates
3-Isopropenylpentanedioic acid	HMDB0032352	6839-75-4		Lipids and lipid-like molecules	Fatty Acyls	Fatty acids and conjugates
3-Isopropyl-2-methoxy-5-methylpyrazine	HMDB0029742	32021-41-3		Organoheterocyclic compounds	Diazines	Pyrazines
3-Isopropylmalate	HMDB0012156	921-28-8	C04411	Lipids and lipid-like molecules	Fatty Acyls	Fatty acids and conjugates
3-Methoxy-4-hydroxyphenylethyleneglycol sulfate	HMDB0000559	3415-67-6		Organic acids and derivatives	Organic sulfuric acids and derivatives	Arylsulfates
3-Methoxyanthranilate	HMDB0060374			Benzenoids	Benzene and substituted derivatives	Benzoic acids and derivatives
3-Methoxybenzenepropanoic acid	HMDB0011751	10516-71-9		Phenylpropanoids and polyketides	Phenylpropanoic acids
3-Methoxynobiletin	HMDB0037689	1178-24-1		Phenylpropanoids and polyketides	Flavonoids	O-methylated flavonoids
3-Methoxytyramine	HMDB0000022	554-52-9	C05587	Benzenoids	Phenols	Methoxyphenols
3-Methoxytyrosine	HMDB0001434	7636-26-2		Organic acids and derivatives	Carboxylic acids and derivatives	Amino acids, peptides, and analogues
3-Methyl-1-(2,4,6-trihydroxyphenyl)-1-butanone	HMDB0033798	26103-97-9	C07350	Organic oxygen compounds	Organooxygen compounds	Carbonyl compounds
3-Methyl-1-butylamine	HMDB0031659	107-85-7	C02640	Organic nitrogen compounds	Organonitrogen compounds	Amines
3-Methyl-2-oxovaleric acid	HMDB0000491	1460-34-0	C03465	Organic acids and derivatives	Keto acids and derivatives	Short-chain keto acids and derivatives
3-Methyl-2-phenylbutanal	HMDB0033562	2439-44-3		Benzenoids	Benzene and substituted derivatives	Phenylacetaldehydes
3-Methyl-5-pentyl-2-furannonanoic acid	HMDB0031091	57818-39-0		Lipids and lipid-like molecules	Fatty Acyls	Fatty acids and conjugates
3-Methyl-5-pentyl-2-furanundecanoic acid	HMDB0031005	57818-37-8		Lipids and lipid-like molecules	Fatty Acyls	Fatty acids and conjugates
3-Methyl-epicatechin	HMDB0029231			Phenylpropanoids and polyketides	Flavonoids	Flavans
3-Methyladenine	HMDB0011600	5142-23-4	C00913	Organoheterocyclic compounds	Imidazopyrimidines	Purines and purine derivatives
3-Methylglutarylcarnitine	HMDB0000552	102673-95-0		Lipids and lipid-like molecules	Fatty Acyls	Fatty acid esters
3-Methylpimelic acid	HMDB0059757			Lipids and lipid-like molecules	Fatty Acyls	Fatty acids and conjugates
3-Methyluric acid	HMDB0001970	605-99-2		Organoheterocyclic compounds	Imidazopyrimidines	Purines and purine derivatives
3-Methyluridine	HMDB0004813	2140-69-4		Nucleosides, nucleotides, and analogues	Pyrimidine nucleosides
3-Methylxanthine	HMDB0001886	1076-22-8	C16357	Organoheterocyclic compounds	Imidazopyrimidines	Purines and purine derivatives
3-Nitrotyrosine	HMDB0001904	3604-79-3		Organic acids and derivatives	Carboxylic acids and derivatives	Amino acids, peptides, and analogues
3-O-Acetylepisamarcandin	HMDB0031958	61490-18-4		Phenylpropanoids and polyketides	Coumarins and derivatives
3-O-Caffeoyl-1-O-methylquinic acid	HMDB0039959			Organic oxygen compounds	Organooxygen compounds	Alcohols and polyols
3-O-fucopyranosyl-2-acetamido-2-deoxyglucopyranose	HMDB0006700	52630-68-9		Lipids and lipid-like molecules	Fatty Acyls	Fatty acyl glycosides
3-O-p-Coumaroylquinic acid	HMDB0029681			Organic oxygen compounds	Organooxygen compounds	Alcohols and polyols
3-Oxo-4,6-choladienoic acid	HMDB0000476	88179-71-9		Lipids and lipid-like molecules	Steroids and steroid derivatives	Bile acids, alcohols and derivatives
3-Oxooctadecanoic acid	HMDB0010736			Lipids and lipid-like molecules	Fatty Acyls	Fatty acids and conjugates
3-Phenoxybenzoic acid	HMDB0041807	3739-38-6		Benzenoids	Benzene and substituted derivatives	Diphenylethers
3-Pyridinebutanoic acid	HMDB0001007	477251-67-5		Organoheterocyclic compounds	Pyridines and derivatives
3,11,12-Trihydroxy-1(10)-spirovetiven-2-one	HMDB0038154	84321-96-0		Lipids and lipid-like molecules	Prenol lipids	Sesquiterpenoids
3,3-Dimethylglutaric acid	HMDB0002441	4839-46-7		Lipids and lipid-like molecules	Fatty Acyls	Fatty acids and conjugates
3,3'-Thiobispropanoic acid	HMDB0031162	111-17-1		Organic acids and derivatives	Carboxylic acids and derivatives	Dicarboxylic acids and derivatives
3,3',4'5-Tetrahydroxystilbene	HMDB0004215	10083-24-6	C05901	Phenylpropanoids and polyketides	Stilbenes
3,4-Dihydro-2,2,5,7,8-pentamethyl-2H-1-benzopyran-6-ol	HMDB0040217	950-99-2		Organoheterocyclic compounds	Benzopyrans	1-benzopyrans
3,4-Dihydro-2H-1-benzopyran-2-one	HMDB0036626	119-84-6		Phenylpropanoids and polyketides	3,4-dihydrocoumarins
3,4-Dihydro-5-(5-methyl-2-furanyl)-2H-pyrrole	HMDB0040050	118248-26-3		Organoheterocyclic compounds	Heteroaromatic compounds
3,4-Dihydro-5-propanoyl-2H-pyrrole	HMDB0034883	133447-37-7		Organoheterocyclic compounds	Pyrrolines
3,4-Dihydro-6-methoxy-3,7-dimethyl-1H-2-benzopyran-8-ol	HMDB0035224	70080-82-9		Organoheterocyclic compounds	Benzopyrans	2-benzopyrans
3,4-Dihydroxy-trans-cinnamate	HMDB0003501	501-16-6	C01197	Phenylpropanoids and polyketides	Cinnamic acids and derivatives	Hydroxycinnamic acids and derivatives
3,4-Dihydroxybenzaldehyde	HMDB0059965	139-85-5		Benzenoids	Benzene and substituted derivatives	Benzaldehydes
3,4-Dihydroxybenzylamine	HMDB0012153	37491-68-2		Benzenoids	Phenols	Benzenediols
3,4-Dihydroxyhydrocinnamic acid	HMDB0000423	1078-61-1	C10447	Phenylpropanoids and polyketides	Phenylpropanoic acids
3,4-Dihydroxymandelaldehyde	HMDB0006242	13023-73-9	C05577	Benzenoids	Benzene and substituted derivatives	Phenylacetaldehydes
3,4-Dihydroxymandelic acid	HMDB0001866	775-01-9	C05580	Benzenoids	Phenols	Benzenediols
3,4-Dihydroxyphenylacetone	HMDB0031132	2503-44-8		Benzenoids	Benzene and substituted derivatives	Phenylpropanes
3,4-Dihydroxyphenylglycol	HMDB0000318	28822-73-3	C05576	Benzenoids	Phenols	Benzenediols
3,4-Dihydroxyphenyllactic acid methyl ester	HMDB0041661			Benzenoids	Phenols	Benzenediols
3,4-Dimethoxybenzaldehyde	HMDB0032138	120-14-9	C02201	Benzenoids	Benzene and substituted derivatives	Methoxybenzenes
3,4-Dimethoxybenzoic acid	HMDB0059763			Benzenoids	Benzene and substituted derivatives	Benzoic acids and derivatives
3,4-Dimethoxyphenylethylamine	HMDB0041806	120-20-7		Benzenoids	Benzene and substituted derivatives	Methoxybenzenes
3,4-Dimethyl-5-pentyl-2-furannonanoic acid	HMDB0061645	57818-40-3		Lipids and lipid-like molecules	Fatty Acyls	Fatty acids and conjugates
3,4-Dimethylphenol	HMDB0032151	95-65-8		Benzenoids	Phenols	Cresols
3,4-Heptanedione	HMDB0031477	13706-89-3		Organic oxygen compounds	Organooxygen compounds	Carbonyl compounds
3,4-O-Dimethylgallic acid	HMDB0041662			Benzenoids	Benzene and substituted derivatives	Benzoic acids and derivatives
3,4,5-Trimethoxycinnamic acid	HMDB0002511	90-50-6		Phenylpropanoids and polyketides	Cinnamic acids and derivatives	Hydroxycinnamic acids and derivatives
3,5-Dihydroxybenzoic acid	HMDB0013677	36438		Benzenoids	Benzene and substituted derivatives	Benzoic acids and derivatives
3,5-Dimethoxy-2,7-phenanthrenediol	HMDB0031612	108352-70-1		Benzenoids	Phenanthrenes and derivatives	Phenanthrols
3,5-Dimethylphenyl methylcarbamate	HMDB0031811	2655-14-3	C18771	Benzenoids	Benzene and substituted derivatives	Phenyl methylcarbamates
3,5,5-Trimethyl-2-cyclopenten-1-one	HMDB0040246	24156-95-4		Organic oxygen compounds	Organooxygen compounds	Carbonyl compounds
3,5,6-Trihydroxy-5-(hydroxymethyl)-2-methoxy-2-cyclohexen-1-one	HMDB0041031	76663-30-4		Organic oxygen compounds	Organooxygen compounds	Carbonyl compounds
3,5,7-trihydroxy-2-(4-hydroxyphenyl)-3,4-dihydro-2H-1-benzopyran-4-one	HMDB0125362			Phenylpropanoids and polyketides	Flavonoids	Flavans
3,7-Dimethyluric acid	HMDB0001982	13087-49-5		Organoheterocyclic compounds	Imidazopyrimidines	Purines and purine derivatives
3'-AMP	HMDB0003540	84-21-9	C01367	Nucleosides, nucleotides, and analogues	Ribonucleoside 3'-phosphates
3'-Glucosyl-2',4',6'-trihydroxyacetophenone	HMDB0040621	88885-07-8		Organic oxygen compounds	Organooxygen compounds	Carbohydrates and carbohydrate conjugates
3'-Hydroxyhexobarbital	HMDB0013940	427-29-2		Organoheterocyclic compounds	Diazines	Pyrimidines and pyrimidine derivatives
3'-N-Acetyl-4'-O-(14-methylheptadecanoyl)fusarochromanone	HMDB0038565	136762-44-2		Organoheterocyclic compounds	Benzopyrans	1-benzopyrans
3'-O-Methyladenosine	HMDB0006023	10300-22-8		Nucleosides, nucleotides, and analogues	Purine nucleosides
3'-Sialyllactose	HMDB0000825	35890-38-1		Organic oxygen compounds	Organooxygen compounds	Carbohydrates and carbohydrate conjugates
3',4'-Dihydroxychalcone	HMDB0032130	88596-30-9		Phenylpropanoids and polyketides	Linear 1,3-diarylpropanoids	Chalcones and dihydrochalcones
3',4',5,7,8-Pentamethoxyflavanone	HMDB0032869			Phenylpropanoids and polyketides	Flavonoids	O-methylated flavonoids
3''-Chloro-3''-deoxytriphasiol	HMDB0041136	157230-20-1		Phenylpropanoids and polyketides	Coumarins and derivatives
3alpha,4,5,7alpha-Tetrahydro-5-hydroxy-1H-isoindole-1,3(2H)-dione	HMDB0034887			Organoheterocyclic compounds	Isoindoles and derivatives	Isoindolines
3alpha,4,7,7alpha-Tetrahydro-4-hydroxy-1H-isoindole-1,3(2H)-dione	HMDB0034889			Organoheterocyclic compounds	Isoindoles and derivatives	Isoindolines
3b-Hydroxy-6b-methoxy-7(11)-eremophilen-12,8a-olide	HMDB0040755	162613-64-1		Lipids and lipid-like molecules	Prenol lipids	Terpene lactones
3b,12a-Dihydroxy-5a-cholanoic acid	HMDB0000348	244441		Lipids and lipid-like molecules	Steroids and steroid derivatives	Bile acids, alcohols and derivatives
3beta-Ergosta-5,23-dien-3-ol	HMDB0034199	72962-53-9		Lipids and lipid-like molecules	Steroids and steroid derivatives	Ergostane steroids
3beta,7alpha-Dihydroxy-5-cholestenoate	HMDB0012454	115538-84-6	C17335	Lipids and lipid-like molecules	Steroids and steroid derivatives	Bile acids, alcohols and derivatives
4-(3-Hydroxy-7-phenyl-6-heptenyl)-1,2-benzenediol	HMDB0041089	158697-56-4		Phenylpropanoids and polyketides	Diarylheptanoids	Linear diarylheptanoids
4-(4-hydroxyphenyl)but-3-en-2-one	HMDB0141046			Phenylpropanoids and polyketides	Cinnamic acids and derivatives	Hydroxycinnamic acids and derivatives
4-(4-Methyl-3-pentenyl)-3-cyclohexene-1-carboxaldehyde	HMDB0031733	37677-14-8		Lipids and lipid-like molecules	Prenol lipids	Monoterpenoids
4-(Ethoxymethyl)-2-methoxyphenol	HMDB0037641	13184-86-6		Benzenoids	Phenols	Methoxyphenols
4-[2-(3-hydroxy-5-methoxyphenyl)ethyl]-2-methoxyphenol	HMDB0129940			Phenylpropanoids and polyketides	Stilbenes
4-Acetamidobutanoic acid	HMDB0003681	3025-96-5	C02946	Organic acids and derivatives	Carboxylic acids and derivatives	Amino acids, peptides, and analogues
4-Acetoxy-2-hexyltetrahydrofuran	HMDB0037398	10039-39-1		Organoheterocyclic compounds	Tetrahydrofurans
4-Acetyl-6-tert-butyl-1,1-dimethylindane	HMDB0031867	13171-00-1		Benzenoids	Indanes
4-Acetylbutyrate	HMDB0061881	448671		Lipids and lipid-like molecules	Fatty Acyls	Fatty acids and conjugates
4-Amino-2-methylenebutanoic acid	HMDB0030409	65370-67-4		Organic acids and derivatives	Carboxylic acids and derivatives	Amino acids, peptides, and analogues
4-Aminobutyraldehyde	HMDB0001080	4390-05-0	C00555	Organic oxygen compounds	Organooxygen compounds	Carbonyl compounds
4-Aminohippuric acid	HMDB0001867	61-78-9		Benzenoids	Benzene and substituted derivatives	Benzoic acids and derivatives
4-Aminophenol	HMDB0001169	123-30-8	C02372	Benzenoids	Benzene and substituted derivatives	Aniline and substituted anilines
4-beta-Hydroxymethyl-4-alpha-methyl-5-alpha-cholest-7-en-3-beta-ol	HMDB0059642			Lipids and lipid-like molecules	Steroids and steroid derivatives	Cholestane steroids
4-Chloro-3,5-dimethoxybenzyl alcohol	HMDB0040933	152570-76-8		Benzenoids	Benzene and substituted derivatives	Methoxybenzenes
4-Coumaroylputrescine	HMDB0033461	34136-53-3		Phenylpropanoids and polyketides	Cinnamic acids and derivatives	Hydroxycinnamic acids and derivatives
4-Coumaryl alcohol	HMDB0003654	1076-38-6	C02646	Phenylpropanoids and polyketides	Cinnamyl alcohols
4-Deoxyerythronic acid	HMDB0000498	759-06-8		Organic oxygen compounds	Organooxygen compounds	Carbohydrates and carbohydrate conjugates
4-Dodecylbenzenesulfonic Acid	HMDB0059915			Benzenoids	Benzene and substituted derivatives	Benzenesulfonic acids and derivatives
4-Ethoxy-3-methoxybenzaldehyde	HMDB0029685	120-25-2		Benzenoids	Benzene and substituted derivatives	Benzoyl derivatives
4-Ethyl-1,2-dimethoxybenzene	HMDB0040176	5888-51-7		Benzenoids	Benzene and substituted derivatives	Methoxybenzenes
4-Ethyl-2-hexyl-5-methyloxazole	HMDB0037901	84028-20-6		Organoheterocyclic compounds	Azoles	Oxazoles
4-Ethyl-2-hydroxy-3-methyl-2-cyclopenten-1-one	HMDB0039673	71387-71-8		Organic oxygen compounds	Organooxygen compounds	Carbonyl compounds
4-Ethyl-2,6-dimethoxyphenol	HMDB0033394	14059-92-8		Benzenoids	Phenols	Methoxyphenols
4-Ethyl-5-pentyloxazole	HMDB0037864	79886-43-4		Organoheterocyclic compounds	Azoles	Oxazoles
4-ethylamino-6-isopropylamino-1,3,5-triazin-2-ol	HMDB0062766	2163-68-0		Organoheterocyclic compounds	Triazines	Aminotriazines
4-Guanidinobutanoic acid	HMDB0003464	463-00-3	C01035	Organic acids and derivatives	Carboxylic acids and derivatives	Amino acids, peptides, and analogues
4-Hydroxy tolbutamide	HMDB0006408	1185112-19-9		Benzenoids	Benzene and substituted derivatives	Benzenesulfonamides
4-Hydroxy-1-(3-pyridinyl)-1-butanone	HMDB0062402	59578-62-0		Organic oxygen compounds	Organooxygen compounds	Carbonyl compounds
4-Hydroxy-2-butenoic acid gamma-lactone	HMDB0032330	497-23-4	C17601	Organoheterocyclic compounds	Dihydrofurans	Furanones
4-Hydroxy-2,6-dimethyl-7-octen-3-one	HMDB0032119	211303-26-3		Organic oxygen compounds	Organooxygen compounds	Carbonyl compounds
4-Hydroxy-2,6-dimethylaniline	HMDB0060681			Benzenoids	Phenols	Cresols
4-Hydroxy-3-methoxy-2,10-bisaboladien-9-one	HMDB0033917			Lipids and lipid-like molecules	Prenol lipids	Sesquiterpenoids
4-Hydroxy-3-methoxybenzenemethanol	HMDB0032012	498-00-0	C06317	Benzenoids	Phenols	Methoxyphenols
4-Hydroxy-3-methylbenzoic acid	HMDB0004815	499-76-3		Benzenoids	Benzene and substituted derivatives	Benzoic acids and derivatives
4-Hydroxy-4-methyl-5-hexenoic acid gamma lactone	HMDB0032333	1073-11-6		Organoheterocyclic compounds	Lactones	Gamma butyrolactones
4-Hydroxy-6-methyl-3-(1-oxobutyl)-2H-pyran-2-one	HMDB0040637	22073-85-4		Organic oxygen compounds	Organooxygen compounds	Carbonyl compounds
4-Hydroxybenzaldehyde	HMDB0011718	123-08-0	C00633	Organic oxygen compounds	Organooxygen compounds	Carbonyl compounds
4-Hydroxybenzoic acid	HMDB0000500	99-96-7	C00156	Benzenoids	Benzene and substituted derivatives	Benzoic acids and derivatives
4-Hydroxybenzyl alcohol	HMDB0011724	623-05-2	C17467	Benzenoids	Benzene and substituted derivatives	Benzyl alcohols
4-Hydroxybenzylamine	HMDB0032578	696-60-6		Benzenoids	Benzene and substituted derivatives	Phenylmethylamines
4-Hydroxybutyric acid	HMDB0000710	591-81-1	C00989	Lipids and lipid-like molecules	Fatty Acyls	Fatty acids and conjugates
4-Hydroxycinnamic acid	HMDB0002035	7400-08-0	C00811	Phenylpropanoids and polyketides	Cinnamic acids and derivatives	Hydroxycinnamic acids and derivatives
4-Hydroxycinnamoylagmatine	HMDB0033460	7295-86-5	C04498	Phenylpropanoids and polyketides	Cinnamic acids and derivatives	Hydroxycinnamic acids and derivatives
4-Hydroxyhippuric acid	HMDB0013678	2482-25-9		Benzenoids	Benzene and substituted derivatives	Benzoic acids and derivatives
4-Hydroxynonenal	HMDB0004362	75899-68-2		Lipids and lipid-like molecules	Fatty Acyls	Fatty alcohols
4-Hydroxynornantenine	HMDB0033366	69128-21-8
4-Hydroxyphenylacetonitrile triacetylrhamnoside	HMDB0032809			Organic oxygen compounds	Organooxygen compounds	Carbohydrates and carbohydrate conjugates
4-Hydroxyphenylpyruvic acid	HMDB0000707	156-39-8	C01179	Benzenoids	Benzene and substituted derivatives	Phenylpyruvic acid derivatives
4-Hydroxyproline	HMDB0000725	51-35-4	C01157	Organic acids and derivatives	Carboxylic acids and derivatives	Amino acids, peptides, and analogues
4-Hydroxystyrene	HMDB0004072	2628-17-3	C05627	Benzenoids	Benzene and substituted derivatives	Styrenes
4-Isopropylbenzoic acid	HMDB0035268	536-66-3	C06578	Lipids and lipid-like molecules	Prenol lipids	Monoterpenoids
4-Isopropylphenylacetaldehyde	HMDB0041493	4395-92-0		Lipids and lipid-like molecules	Prenol lipids	Monoterpenoids
4-Methoxybenzenepropanol 1-(2-sulfoglucoside)	HMDB0034757	217971-99-8		Lipids and lipid-like molecules	Fatty Acyls	Fatty acyl glycosides
4-Methoxybenzyl acetate	HMDB0033761	104-21-2		Benzenoids	Benzene and substituted derivatives	Benzyloxycarbonyls
4-Methoxybenzyl propanoate	HMDB0034990	7549-33-9		Benzenoids	Benzene and substituted derivatives	Benzyloxycarbonyls
4-Methoxyphenylacetic acid	HMDB0002072	104-01-8		Benzenoids	Phenol ethers	Anisoles
4-Methyl-2-pentenal	HMDB0031196	5362-56-1		Organic oxygen compounds	Organooxygen compounds	Carbonyl compounds
4-Methyl-2-pentenoic acid	HMDB0031561	10321-71-8		Lipids and lipid-like molecules	Fatty Acyls	Fatty acids and conjugates
4-Methyl-2,3-pentanedione	HMDB0031559	7493-58-5		Organic oxygen compounds	Organooxygen compounds	Carbonyl compounds
4-Methylbenzoic acid	HMDB0029635	99-94-5	C01454	Benzenoids	Benzene and substituted derivatives	Benzoic acids and derivatives
4-Methylcatechol	HMDB0000873	452-86-8	C06730	Benzenoids	Phenols	Benzenediols
4-Methylumbelliferone	HMDB0059622			Phenylpropanoids and polyketides	Coumarins and derivatives	Hydroxycoumarins
4-Nitrocatechol	HMDB0002916	517432	C02235	Benzenoids	Phenols	Nitrophenols
4-Nitrophenol	HMDB0001232	100-02-7	C00870	Benzenoids	Phenols	Nitrophenols
4-O-alpha-D-Galactopyranuronosyl-D-galacturonic acid	HMDB0039721	5894-59-7		Organic oxygen compounds	Organooxygen compounds	Carbohydrates and carbohydrate conjugates
4-O-Methylpinosylvic acid	HMDB0040868	149697-30-3		Phenylpropanoids and polyketides	Stilbenes
4-Oxo-2-nonenal	HMDB0060285			Organic oxygen compounds	Organooxygen compounds	Carbonyl compounds
4-Phenyl-2-butyl acetate	HMDB0031614	59960-25-7		Benzenoids	Benzene and substituted derivatives
4-Pyridoxic acid	HMDB0000017	82-82-6	C00847	Organoheterocyclic compounds	Pyridines and derivatives	Pyridinecarboxylic acids and derivatives
4-Trimethylammoniobutanal	HMDB0001345	64595-66-0	C01149	Organic oxygen compounds	Organooxygen compounds	Carbonyl compounds
4-Trimethylammoniobutanoic acid	HMDB0001161	407-64-7	C01181	Lipids and lipid-like molecules	Fatty Acyls	Fatty acids and conjugates
4,11,13,15-Tetrahydroridentin B	HMDB0036150	75991-58-1		Lipids and lipid-like molecules	Prenol lipids	Terpene lactones
4,5-Dihydro-1-benzoxepin-3(2H)-one	HMDB0029714	35783-10-9		Organoheterocyclic compounds	Benzoxepines
4,5-Dihydrovomifoliol	HMDB0040615	142173-08-8		Lipids and lipid-like molecules	Prenol lipids	Sesquiterpenoids
4,5-Dimethyloxazole	HMDB0032970	20662-83-3		Organoheterocyclic compounds	Azoles	Oxazoles
4,7-Dihydroxy-2H-1-benzopyran-2-one	HMDB0032951	1983-81-9		Phenylpropanoids and polyketides	Coumarins and derivatives	Hydroxycoumarins
4,8 Dimethylnonanoyl carnitine	HMDB0006202			Lipids and lipid-like molecules	Fatty Acyls	Fatty acid esters
4,8,12,15-Octadecatetraenoic acid	HMDB0032672	67329-10-6		Lipids and lipid-like molecules	Fatty Acyls	Lineolic acids and derivatives
4'-Hydroxy-3,4,5-trimethoxystilbene	HMDB0041671			Phenylpropanoids and polyketides	Stilbenes
4'-Hydroxy-5,5'-diisopropyl-2,2'-dimethyl-3,4-biphenylquinone	HMDB0040761	120866-13-9		Lipids and lipid-like molecules	Prenol lipids	Monoterpenoids
4'-Methoxychalcone	HMDB0032585	22966-19-4		Phenylpropanoids and polyketides	Linear 1,3-diarylpropanoids	Chalcones and dihydrochalcones
4'-O-methyl-(-)-epicatechin	HMDB0029179			Phenylpropanoids and polyketides	Flavonoids	Flavans
4'-O-Methylcatechin	HMDB0030662	69912-75-0		Phenylpropanoids and polyketides	Flavonoids	Flavans
4',5,6,7-Tetramethoxyflavone	HMDB0030575	1168-42-9	C14472	Phenylpropanoids and polyketides	Flavonoids	O-methylated flavonoids
4',7-Di-O-methylcatechin	HMDB0030663	105330-66-3		Phenylpropanoids and polyketides	Flavonoids	Flavans
4a-Carboxy-4b-methyl-5a-cholesta-8,24-dien-3b-ol	HMDB0001181		C15808	Lipids and lipid-like molecules	Prenol lipids	Triterpenoids
4a-Methylzymosterol	HMDB0001217	2026431	C05103	Lipids and lipid-like molecules	Steroids and steroid derivatives	Cholestane steroids
5-(1-Pyrrolidinylmethyl)-2-furanmethanol	HMDB0040038	61481-02-5		Organic nitrogen compounds	Organonitrogen compounds	Amines
5-(12,15-Heneicosadienyl)-1,3-benzenediol	HMDB0039871	189562-03-6		Benzenoids	Phenols	Benzenediols
5-(2-Furanyl)-1,2,3,4,5,6-hexahydro-7H-cyclopenta[b]pyridin-7-one	HMDB0039656	118355-71-8		Organoheterocyclic compounds	Pyridines and derivatives	Hydropyridines
5-(3-Pyridyl)-2-hydroxytetrahydrofuran	HMDB0062407	53798-73-5		Organoheterocyclic compounds	Pyridines and derivatives
5-(3,4-Methylenedioxyphenyl)pentanoic acid	HMDB0034056	41917-45-7		Organoheterocyclic compounds	Benzodioxoles
5-(3',5'-Dihydroxyphenyl)-gamma-valerolactone 3-O-glucuronide	HMDB0041693			Organic oxygen compounds	Organooxygen compounds	Carbohydrates and carbohydrate conjugates
5-(4-Acetoxy-3-oxo-1-butynyl)-2,2'-bithiophene	HMDB0038459	1222-83-9		Organoheterocyclic compounds	Bi- and oligothiophenes
5-[2H-Pyrrol-4-(3H)-ylidenemethyl]-2-furanmethanol	HMDB0040045			Organoheterocyclic compounds	Heteroaromatic compounds
5-Acetamidovalerate	HMDB0012175		C03087	Lipids and lipid-like molecules	Fatty Acyls	Fatty acids and conjugates
5-Acetyl-2,4-dimethyloxazole	HMDB0038174	23012-25-1		Organoheterocyclic compounds	Azoles	Oxazoles
5-Acetylamino-6-formylamino-3-methyluracil	HMDB0011105			Organoheterocyclic compounds	Diazines	Pyrimidines and pyrimidine derivatives
5-Amino-2-oxopentanoic acid	HMDB0006272		C01110	Organic acids and derivatives	Keto acids and derivatives	Short-chain keto acids and derivatives
5-Amino-2,3-dihydro-6-(3-hydroxy-4-methoxy-1-oxobutyl)-2,2-dimethyl-4H-1-benzopyran-4-one	HMDB0038582	130767-47-4		Organoheterocyclic compounds	Benzopyrans	1-benzopyrans
5-Butyltetrahydro-2-oxo-3-furancarboxylic acid	HMDB0030992			Organoheterocyclic compounds	Lactones	Gamma butyrolactones
5-Chloro-2-(3,5-di-tert-butyl-2-hydroxyphenyl)-2H-benzotriazole	HMDB0041339	3864-99-1		Organoheterocyclic compounds	Azoles	Triazoles
5-Deoxykievitol	HMDB0038774	104380-54-3		Phenylpropanoids and polyketides	Isoflavonoids	Isoflavans
5-Ethyl-1,2,3,4,5,6-hexahydro-7H-cyclopenta[b]pyridin-7-one	HMDB0039665	104704-37-2		Organoheterocyclic compounds	Pyridines and derivatives	Hydropyridines
5-HEPE	HMDB0005081	92008-51-0		Lipids and lipid-like molecules	Fatty Acyls	Eicosanoids
5-Heptyltetrahydro-2-oxo-3-furancarboxylic acid	HMDB0030994			Organoheterocyclic compounds	Lactones	Gamma butyrolactones
5-HETE	HMDB0011134	70608-72-9	C04805	Lipids and lipid-like molecules	Fatty Acyls	Eicosanoids
5-Hexyltetrahydro-2-furanoctanoic acid	HMDB0031127	61781-98-4		Lipids and lipid-like molecules	Fatty Acyls	Eicosanoids
5-Hexyltetrahydro-2-oxo-3-furancarboxylic acid	HMDB0030984			Organoheterocyclic compounds	Lactones	Gamma butyrolactones
5-hydroxy-2-phenyl-4H-chromen-4-one	HMDB0141534			Phenylpropanoids and polyketides	Flavonoids	Flavones
5-Hydroxy-2,3-dimethyl-1,4-naphthoquinone	HMDB0034663	80596-51-6		Benzenoids	Naphthalenes	Naphthoquinones
5-Hydroxy-4-methoxy-5-(1-oxo-9,12,15-hexadecatrienyl)-2(5H)-furanone	HMDB0032095			Organic oxygen compounds	Organooxygen compounds	Carbonyl compounds
5-hydroxy-7-methoxy-2-(4-methoxyphenyl)-4H-chromen-4-one	HMDB0132454			Phenylpropanoids and polyketides	Flavonoids	O-methylated flavonoids
5-Hydroxy-L-tryptophan	HMDB0000472	895096	C01017	Organoheterocyclic compounds	Indoles and derivatives	Tryptamines and derivatives
5-Hydroxy-N-formylkynurenine	HMDB0004086		C05648	Organic oxygen compounds	Organooxygen compounds	Carbonyl compounds
5-Hydroxyconiferyl alcohol	HMDB0060398			Benzenoids	Phenols	Methoxyphenols
5-Hydroxyindoleacetaldehyde	HMDB0004073	1892-21-3	C05634	Organoheterocyclic compounds	Indoles and derivatives	Hydroxyindoles
5-Hydroxymethyl-2-furancarboxaldehyde	HMDB0034355	67-47-0	C11101	Organic oxygen compounds	Organooxygen compounds	Carbonyl compounds
5-Isopropyl-2-methylphenol acetate	HMDB0035447	6380-28-5		Lipids and lipid-like molecules	Prenol lipids	Monoterpenoids
5-KETE	HMDB0010217	126432-17-5	C14732	Lipids and lipid-like molecules	Fatty Acyls	Fatty acids and conjugates
5-Methoxydimethyltryptamine	HMDB0002004	1019-45-0	C08309	Organoheterocyclic compounds	Indoles and derivatives	Tryptamines and derivatives
5-Methoxyindoleacetate	HMDB0004096	3471-31-6	C05660	Organoheterocyclic compounds	Indoles and derivatives	Indolyl carboxylic acids and derivatives
5-Methoxysalicylic acid	HMDB0001868	260088		Benzenoids	Benzene and substituted derivatives	Benzoic acids and derivatives
5-Methoxytryptophol	HMDB0001896	712-09-4		Organoheterocyclic compounds	Indoles and derivatives	Indoles
5-Methyl-2-propyloxazole	HMDB0037861	53833-31-1		Organoheterocyclic compounds	Azoles	Oxazoles
5-Methyl-2(3H)-furanone	HMDB0029609	591-12-8		Organoheterocyclic compounds	Dihydrofurans	Furanones
5-Methylcytidine	HMDB0000982	2140-61-6		Nucleosides, nucleotides, and analogues	Pyrimidine nucleosides
5-Methyltetrahydrofolic acid	HMDB0001396	134-35-0	C00440	Organoheterocyclic compounds	Pteridines and derivatives	Pterins and derivatives
5-Methylthioribose	HMDB0001087	23656-67-9	C03089	Organic oxygen compounds	Organooxygen compounds	Carbohydrates and carbohydrate conjugates
5-Nonyltetrahydro-2-oxo-3-furancarboxylic acid	HMDB0030993			Organoheterocyclic compounds	Lactones	Gamma butyrolactones
5-O-Feruloylnigrumin	HMDB0038735			Lipids and lipid-like molecules	Fatty Acyls	Fatty acyl glycosides
5-O-Methylembelin	HMDB0040867	56005-10-8		Organic oxygen compounds	Organooxygen compounds	Carbonyl compounds
5-Pentyltetrahydro-2-oxo-3-furancarboxylic acid	HMDB0030989			Organoheterocyclic compounds	Lactones	Gamma butyrolactones
5-Phenyl-1,3-oxazinane-2,4-dione	HMDB0060400			Benzenoids	Benzene and substituted derivatives
5,5-Diisopropyl-2,2'-dimethylbiphenyl-3,3',4,4'-tetrone	HMDB0040762	122548-31-6		Lipids and lipid-like molecules	Prenol lipids	Monoterpenoids
5,5-Dimethyl-2(5H)-furanone	HMDB0040260	20019-64-1		Organoheterocyclic compounds	Dihydrofurans	Furanones
5,6-DHET	HMDB0002343	213382-49-1	C14772	Lipids and lipid-like molecules	Fatty Acyls	Eicosanoids
5,6-Dihydro-11-methoxyyangonin	HMDB0038722			Phenylpropanoids and polyketides	Kavalactones
5,6-Dihydro-4-methoxy-2H-pyran-2-one	HMDB0033517	83920-64-3		Organoheterocyclic compounds	Pyrans	Pyranones and derivatives
5,6,7-trihydroxy-2-phenyl-4H-chromen-4-one	HMDB0134890			Phenylpropanoids and polyketides	Flavonoids	Flavones
5,7-Dihydro-2-methylthieno[3,4-d]pyrimidine	HMDB0041565	36267-71-7		Organoheterocyclic compounds	Thienopyrimidines
5,7-dihydroxy-2-(4-hydroxy-3,5-dimethoxyphenyl)-4H-chromen-4-one	HMDB0124861			Phenylpropanoids and polyketides	Flavonoids	O-methylated flavonoids
5,7-dihydroxy-2-(4-hydroxyphenyl)-6,8-dimethyl-3,4-dihydro-2H-1-benzopyran-4-one	HMDB0130571			Phenylpropanoids and polyketides	Flavonoids	Flavans
5,7-dihydroxy-2-(4-methoxyphenyl)-3,4-dihydro-2H-1-benzopyran-4-one	HMDB0132458
5,7-dihydroxy-2-(4-methoxyphenyl)-4H-chromen-4-one	HMDB0132457			Phenylpropanoids and polyketides	Flavonoids	O-methylated flavonoids
5,7-Dihydroxy-3',4'-dimethoxy-8-(3-hydroxy-3-methylbutyl)-isoflavone 7-glucoside	HMDB0034812			Phenylpropanoids and polyketides	Isoflavonoids	Isoflavonoid O-glycosides
5,7-Dihydroxy-4'-methoxy-8-methylisoflavanone	HMDB0041322	163021-16-7		Phenylpropanoids and polyketides	Isoflavonoids	O-methylated isoflavonoids
5,7-Dihydroxyflavone	HMDB0036619	480-40-0		Phenylpropanoids and polyketides	Flavonoids	Flavones
5,7-Dihydroxyisoflavone	HMDB0030699	4044-00-2	C02168	Phenylpropanoids and polyketides	Isoflavonoids	Isoflav-2-enes
5,7-Dimethoxyflavone	HMDB0036620	21392-57-4		Phenylpropanoids and polyketides	Flavonoids	O-methylated flavonoids
5,7-Icosanedione	HMDB0035573			Organic oxygen compounds	Organooxygen compounds	Carbonyl compounds
5,7,3'-Trihydroxy-4'-methoxyflavanone	HMDB0030746			Phenylpropanoids and polyketides	Flavonoids	O-methylated flavonoids
5,7alpha-Dihydro-1,4,4,7a-tetramethyl-4H-indene	HMDB0036683	99901-21-0		Hydrocarbons	Unsaturated hydrocarbons	Branched unsaturated hydrocarbons
5,8-dihydroxy-2-phenyl-3,4-dihydro-2H-1-benzopyran-4-one	HMDB0134575			Phenylpropanoids and polyketides	Flavonoids	Flavans
5'-(3',4'-Dihydroxyphenyl)-gamma-valerolactone sulfate	HMDB0029191			Organic acids and derivatives	Organic sulfuric acids and derivatives	Arylsulfates
5'-Hydroxy-3'-methoxysativan	HMDB0039571	139906-02-8		Phenylpropanoids and polyketides	Isoflavonoids	O-methylated isoflavonoids
5'-Hydroxy-3',4',7,8-tetramethoxyflavan	HMDB0040310	133342-93-5		Phenylpropanoids and polyketides	Flavonoids	O-methylated flavonoids
5'-Hydroxy-O-desmethylangolensin	HMDB0041685			Phenylpropanoids and polyketides	Alpha-methyldeoxybenzoin flavonoids
5'-Hydroxycotinine	HMDB0001427	61192-50-5		Organoheterocyclic compounds	Pyridines and derivatives	Pyrrolidinylpyridines
5',8-Dihydroxy-3',4',7-trimethoxyflavan	HMDB0040308	133342-96-8		Phenylpropanoids and polyketides	Flavonoids	O-methylated flavonoids
5a-Pregnane-3,20-dione	HMDB0003759	566-65-4	C03681	Lipids and lipid-like molecules	Steroids and steroid derivatives	Pregnane steroids
5a-Tetrahydrocortisol	HMDB0000526	302-91-0		Lipids and lipid-like molecules	Steroids and steroid derivatives	Hydroxysteroids
6-(alpha-D-Glucosaminyl)-1D-myo-inositol	HMDB0011668		C15658	Organic oxygen compounds	Organooxygen compounds	Carbohydrates and carbohydrate conjugates
6-Acetyl-2,3-dihydro-2-(hydroxymethyl)-4(1H)-pyridinone	HMDB0035178	214218-63-0		Organoheterocyclic compounds	Pyridines and derivatives	Hydropyridines
6-Aminopenicillanic acid	HMDB0060618			Organic acids and derivatives	Carboxylic acids and derivatives	Amino acids, peptides, and analogues
6-Chloro-N-(1-methylethyl)-1,3,5-triazine-2,4-diamine	HMDB0033249	6190-65-4	C06559	Organoheterocyclic compounds	Triazines	Aminotriazines
6-Deoxodolichosterone	HMDB0034332	87833-55-4
6-Deoxohomodolichosterone	HMDB0034430	110345-06-7		Lipids and lipid-like molecules	Steroids and steroid derivatives	Stigmastanes and derivatives
6-Deoxyfagomine	HMDB0036382	197449-09-5		Organoheterocyclic compounds	Piperidines
6-Formylumbelliferone	HMDB0039147			Phenylpropanoids and polyketides	Coumarins and derivatives	Hydroxycoumarins
6-Gingesulfonic acid	HMDB0038999	145937-21-9		Benzenoids	Phenols	Methoxyphenols
6-hydroxy-2-phenyl-4H-chromen-4-one	HMDB0141530			Phenylpropanoids and polyketides	Flavonoids	Flavones
6-Hydroxy-2,6-dimethyl-2,7-octadien-4-one	HMDB0034670	64661-54-7		Lipids and lipid-like molecules	Prenol lipids	Monoterpenoids
6-Hydroxydopamine	HMDB0001537	1199-18-4		Benzenoids	Phenols	Benzenediols
6-Hydroxynicotinic acid	HMDB0002658	5006-66-6	C01020	Organoheterocyclic compounds	Pyridines and derivatives	Pyridinecarboxylic acids and derivatives
6-Hydroxyshogaol	HMDB0041249	143114-93-6		Benzenoids	Phenols	Methoxyphenols
6-Methyl-2-methylene-6-octene-1,3,8-triol	HMDB0038692	139051-31-3		Lipids and lipid-like molecules	Fatty Acyls	Fatty alcohols
6-Methyladenine	HMDB0002099	443-72-1	C08434	Organoheterocyclic compounds	Imidazopyrimidines	Purines and purine derivatives
6-Methylcoumarin	HMDB0032394	92-48-8		Phenylpropanoids and polyketides	Coumarins and derivatives
6-Pentyl-2H-pyran-2-one	HMDB0031085	27593-23-3		Organoheterocyclic compounds	Pyrans	Pyranones and derivatives
6-Thioxanthine 5'-monophosphate	HMDB0060418			Nucleosides, nucleotides, and analogues	Purine nucleotides	Purine ribonucleotides
6,10,14-Trimethyl-5,9,13-pentadecatrien-2-one	HMDB0034495	762-29-8		Lipids and lipid-like molecules	Prenol lipids	Diterpenoids
6'-Apiosyllotaustralin	HMDB0034207	170033-25-7		Organic oxygen compounds	Organooxygen compounds	Carbohydrates and carbohydrate conjugates
6'-Methoxypolygoacetophenoside	HMDB0035476	241814-63-1		Phenylpropanoids and polyketides	Cinnamic acids and derivatives	Hydroxycinnamic acids and derivatives
6b-Hydroxy-8a-methoxy-7(11)-eremophilen-12,8-olide	HMDB0036979	58848-45-6		Lipids and lipid-like molecules	Prenol lipids	Terpene lactones
6beta-Hydroxytestosterone	HMDB0006259	62-99-7	C14497	Lipids and lipid-like molecules	Glycerolipids	Diradylglycerols
7-Acetoxy-6-methoxycoumarin	HMDB0034345	56795-51-8		Phenylpropanoids and polyketides	Coumarins and derivatives
7-Aminoflunitrazepam	HMDB0041818	34084-50-9		Organoheterocyclic compounds	Benzodiazepines	1,4-benzodiazepines
7-Aminomethyl-7-carbaguanine	HMDB0011690		C16675	Organoheterocyclic compounds	Pyrrolopyrimidines	Pyrrolo[2,3-d]pyrimidines
7-Ethyl-2,3,6,7-tetrahydrocyclopent[b]azepin-8(1H)-one	HMDB0039664	97826-69-2		Organoheterocyclic compounds	Azepines
7-Ethyl-3,6-dihydro-1,4-dimethylazulene	HMDB0036471	18454-88-1		Hydrocarbons	Unsaturated hydrocarbons	Branched unsaturated hydrocarbons
7-Formyldehydrothalicsimidine	HMDB0033097			Alkaloids and derivatives	Aporphines
7-Hydroxy-1,4,5-trimethoxyxanthone 7-O-[b-D-glucosyl-(1->2)-b-D-galactoside]	HMDB0036014	258885-35-7		Organoheterocyclic compounds	Benzopyrans	1-benzopyrans
7-Hydroxy-1,7-bis(4-hydroxy-3-methoxyphenyl)-1-heptene-3,5-dione	HMDB0040355	112494-43-6		Phenylpropanoids and polyketides	Diarylheptanoids	Linear diarylheptanoids
7-Hydroxy-2',3',4'-trimethoxyisoflavan	HMDB0039510	136027-12-8		Phenylpropanoids and polyketides	Isoflavonoids	O-methylated isoflavonoids
7-Hydroxyaustrobailignan 5	HMDB0038930			Lignans, neolignans and related compounds	Dibenzylbutane lignans
7-Hydroxyheptaphylline	HMDB0041245	170663-15-7		Organoheterocyclic compounds	Indoles and derivatives	Carbazoles
7-Ketocholesterol	HMDB0000501	566-28-9		Lipids and lipid-like molecules	Steroids and steroid derivatives	Cholestane steroids
7-Ketodeoxycholic acid	HMDB0000391	911-40-0		Lipids and lipid-like molecules	Steroids and steroid derivatives	Bile acids, alcohols and derivatives
7-Methyl-2-benzofurancarboxaldehyde	HMDB0041009	57897-70-8		Organoheterocyclic compounds	Benzofurans
7-Methylguanosine	HMDB0001107	20244-86-4		Nucleosides, nucleotides, and analogues	Purine nucleosides
7-Methylxanthine	HMDB0001991	552-62-5	C16353	Organoheterocyclic compounds	Imidazopyrimidines	Purines and purine derivatives
7-O-(4-Hydroxycinnamoyl) astragalin	HMDB0040473	51795-36-9		Phenylpropanoids and polyketides	Flavonoids	Flavonoid glycosides
7-O-Acetylaustroinulin	HMDB0036804			Lipids and lipid-like molecules	Prenol lipids	Diterpenoids
7,12-Dimethylbenz[a]anthracene	HMDB0062429	57-97-6		Benzenoids	Phenanthrenes and derivatives
7,12-Dimethylbenz[a]anthracene 5,6-oxide	HMDB0060422			Organoheterocyclic compounds	Benzoxepines	Dibenzoxepines
7,18-Dihydroxykaurenolide	HMDB0036761	7758-47-6
7,8-Dehydro-beta-micropteroxanthin	HMDB0038506	148031-76-9		Lipids and lipid-like molecules	Prenol lipids	Sesquiterpenoids
7,8-dihydroxy-6-methoxy-3-(4-methoxyphenyl)-4H-chromen-4-one	HMDB0132851
7,8-Dihydroyangonin	HMDB0033016	3155-52-0		Phenylpropanoids and polyketides	Kavalactones
7,8,3',4'-Tetrahydroxyisoflavone	HMDB0041702			Phenylpropanoids and polyketides	Isoflavonoids	Isoflav-2-enes
7C-aglycone	HMDB0004808	51732-61-7		Lipids and lipid-like molecules	Prenol lipids	Quinone and hydroquinone lipids
7E-Mycosinyl acetate	HMDB0033904			Organic oxygen compounds	Organooxygen compounds	Ethers
8-(1,2-dihydroxy-3-methylbut-3-en-1-yl)-7-methoxy-2H-chromen-2-one	HMDB0132703			Phenylpropanoids and polyketides	Coumarins and derivatives
8-Acetoxypinoresinol 4-glucoside	HMDB0033283			Lignans, neolignans and related compounds	Furanoid lignans
8-Acetylegelolide	HMDB0037772	142449-62-5
8-Deoxy-11,13-dihydroxygrosheimin	HMDB0041144	83551-03-5		Lipids and lipid-like molecules	Prenol lipids	Terpene lactones
8-Hydroxy-5,6-octadienoic acid	HMDB0031101			Organic acids and derivatives	Hydroxy acids and derivatives	Medium-chain hydroxy acids and derivatives
8-hydroxy-6,7-dimethoxy-2H-chromen-2-one	HMDB0132247			Phenylpropanoids and polyketides	Coumarins and derivatives	Hydroxycoumarins
8-Hydroxyoctanoate	HMDB0061914			Organic compounds	Organic acids and derivatives	Hydroxy acids and derivatives
8-Hydroxypinoresinol	HMDB0033279	81426-17-7		Lignans, neolignans and related compounds	Furanoid lignans
8-Hydroxypinoresinol 8-glucoside	HMDB0033281			Lignans, neolignans and related compounds	Lignan glycosides
8-iso-15-keto-PGE2	HMDB0002341	914804-63-0		Lipids and lipid-like molecules	Fatty Acyls	Eicosanoids
8-Isoprostaglandin E1	HMDB0004686	21003-46-3		Lipids and lipid-like molecules	Fatty Acyls	Eicosanoids
8-Isoprostaglandin F2a	HMDB0005083	27415-26-5	C13809	Lipids and lipid-like molecules	Fatty Acyls	Eicosanoids
8-Methyldihydrochelerythrine	HMDB0041143	159465-79-9
8-Methylnonenoate	HMDB0012183	59320-77-3	C18202	Lipids and lipid-like molecules	Fatty Acyls	Fatty acids and conjugates
8,11-Heptadecadienal	HMDB0041334	56797-42-3		Lipids and lipid-like molecules	Fatty Acyls	Fatty aldehydes
8,11,14-Eicosatrienoic acid	HMDB0002925	1783-84-2	C03242	Lipids and lipid-like molecules	Fatty Acyls	Fatty acids and conjugates
8,13-Abietadien-18-al	HMDB0038709	13508-03-7		Lipids and lipid-like molecules	Prenol lipids	Diterpenoids
8,9-DiHETrE	HMDB0002311	192461-96-4	C14773	Lipids and lipid-like molecules	Fatty Acyls	Eicosanoids
8(R)-Hydroperoxylinoleic acid	HMDB0004706	143343-95-7	C14831	Lipids and lipid-like molecules	Fatty Acyls	Lineolic acids and derivatives
9-Azabicyclo[3.3.1]nonan-3-one	HMDB0029613	4390-39-0		Organoheterocyclic compounds	Piperidines	Piperidinones
9-HODE	HMDB0010223	15514-85-9		Lipids and lipid-like molecules	Fatty Acyls	Lineolic acids and derivatives
9-Hydroxy-7-megastigmen-3-one glucoside	HMDB0040701			Lipids and lipid-like molecules	Fatty Acyls	Fatty acyl glycosides
9-Hydroxyphenanthrene	HMDB0059801			Benzenoids	Phenanthrenes and derivatives	Phenanthrols
9-OxoODE	HMDB0004669		C14766	Lipids and lipid-like molecules	Fatty Acyls	Lineolic acids and derivatives
9,10-DHOME	HMDB0004704		C14828	Lipids and lipid-like molecules	Fatty Acyls	Fatty acids and conjugates
9,10-Dihydro-2,3,5,7-Phenanthrenetetrol	HMDB0039430	22318-82-7		Benzenoids	Phenanthrenes and derivatives	Hydrophenanthrenes
9,10-epoxyoctadecanoic acid	HMDB0061650			Lipids and lipid-like molecules	Fatty Acyls	Lineolic acids and derivatives
9,10-Epoxyoctadecenoic acid	HMDB0004701		C14825	Lipids and lipid-like molecules	Fatty Acyls	Fatty acids and conjugates
Abscisic acid	HMDB0036093	7773-56-0		Lipids and lipid-like molecules	Prenol lipids	Sesquiterpenoids
Abscisic alcohol 11-glucoside	HMDB0039636	145153-00-0		Lipids and lipid-like molecules	Prenol lipids	Terpene glycosides
Acacetin 7-[apiosyl(1->6)-glucoside]	HMDB0035023	239106-94-6	C01470	Phenylpropanoids and polyketides	Flavonoids	Flavonoid glycosides
Acetaminophen	HMDB0001859	103-90-2		Benzenoids	Phenols	1-hydroxy-2-unsubstituted benzenoids
Acetic anhydride	HMDB0031646	108-24-7		Organic acids and derivatives	Carboxylic acids and derivatives	Dicarboxylic acids and derivatives
Acetoacetic acid	HMDB0000060	541-50-4	C00164	Organic acids and derivatives	Keto acids and derivatives	Short-chain keto acids and derivatives
Acetoin acetate	HMDB0033698	4906-24-5		Organic oxygen compounds	Organooxygen compounds	Carbonyl compounds
Acetyl-N-formyl-5-methoxykynurenamine	HMDB0004259	52450-38-1	C05642	Organic oxygen compounds	Organooxygen compounds	Carbonyl compounds
Acetylcholine	HMDB0000895	51-84-3	C01996	Organic nitrogen compounds	Organonitrogen compounds	Quaternary ammonium salts
Acetylhomoserine	HMDB0029423	7540-67-2		Organic acids and derivatives	Carboxylic acids and derivatives	Amino acids, peptides, and analogues
Acetylursolic acid	HMDB0036008	7372-30-7		Lipids and lipid-like molecules	Prenol lipids	Triterpenoids
Acetylvalerenolic acid	HMDB0035687	81397-67-3		Lipids and lipid-like molecules	Prenol lipids	Sesquiterpenoids
Achillicin	HMDB0036487	71616-00-7		Organoheterocyclic compounds	Lactones	Gamma butyrolactones
Adenine	HMDB0000034	73-24-5	C00147	Organoheterocyclic compounds	Imidazopyrimidines	Purines and purine derivatives
Adenosine	HMDB0000050	58-61-7	C00212	Nucleosides, nucleotides, and analogues	Purine nucleosides
Adenosine monophosphate	HMDB0000045	61-19-8	C00020	Nucleosides, nucleotides, and analogues	Purine nucleotides	Purine ribonucleotides
Adenylsuccinic acid	HMDB0000536	19046-78-7	C03794	Benzenoids	Benzene and substituted derivatives	Biphenyls and derivatives
Adipate semialdehyde	HMDB0012882	928-81-4	C06102	Lipids and lipid-like molecules	Fatty Acyls	Fatty acids and conjugates
Adipic acid	HMDB0000448	124-04-9	C06104	Lipids and lipid-like molecules	Fatty Acyls	Fatty acids and conjugates
Adrenic acid	HMDB0002226	28874-58-0	C16527	Lipids and lipid-like molecules	Fatty Acyls	Fatty acids and conjugates
Adrenochrome	HMDB0012884	19883		Organoheterocyclic compounds	Indoles and derivatives
Adrenosterone	HMDB0006772	382-45-6	C05285	Lipids and lipid-like molecules	Steroids and steroid derivatives	Androstane steroids
Aesculetin	HMDB0030819	305-01-1	C09263	Phenylpropanoids and polyketides	Coumarins and derivatives	Hydroxycoumarins
Aesculin	HMDB0030820	531-75-9	C09264	Phenylpropanoids and polyketides	Coumarins and derivatives	Coumarin glycosides
Aflatoxin B1	HMDB0006552	1162-65-8	C06800	Phenylpropanoids and polyketides	Coumarins and derivatives	Furanocoumarins
Aflatoxin B1 dialcohol	HMDB0011672			Benzenoids	Benzene and substituted derivatives	Phenylpyruvic acid derivatives
Aflatoxin B2	HMDB0035208	7220-81-7	C16753	Phenylpropanoids and polyketides	Coumarins and derivatives	Furanocoumarins
Aflatoxin G2	HMDB0030475	7241-98-7	C16754	Phenylpropanoids and polyketides	Coumarins and derivatives	Furanocoumarins
Aflatoxin G2a	HMDB0030476	20421-10-7		Phenylpropanoids and polyketides	Coumarins and derivatives	Furanocoumarins
Aflatoxin GM2	HMDB0030478
Agrocybenine	HMDB0041445	178764-92-6		Organoheterocyclic compounds	Pyrrolopyridines
AICA-riboside	HMDB0062179	2627-69-2		Nucleosides, nucleotides, and analogues	Imidazole ribonucleosides and ribonucleotides
Alantolactone	HMDB0035906	546-43-0	C09289	Lipids and lipid-like molecules	Prenol lipids	Terpene lactones
Alanyl-Gamma-glutamate	HMDB0028701			Organic acids and derivatives	Carboxylic acids and derivatives	Amino acids, peptides, and analogues
Alanyl-Isoleucine	HMDB0028690			Organic acids and derivatives	Carboxylic acids and derivatives	Amino acids, peptides, and analogues
albendazole S-oxide	HMDB0059609			Organoheterocyclic compounds	Benzimidazoles
Albendazole sulfone	HMDB0060561			Organoheterocyclic compounds	Benzimidazoles	2-benzimidazolylcarbamic acid esters
Aldehydo-D-xylose	HMDB0060254			Organic oxygen compounds	Organooxygen compounds	Carbohydrates and carbohydrate conjugates
Allixin	HMDB0040705	125263-70-9		Organoheterocyclic compounds	Pyrans	Pyranones and derivatives
allo-inositol	HMDB0240211	643-10-7		Organic oxygen compounds	Organooxygen compounds	Alcohols and polyols
Alloathyriol	HMDB0038715	67370-97-2		Organoheterocyclic compounds	Benzopyrans	1-benzopyrans
Aloesol	HMDB0035712	94356-35-1		Organoheterocyclic compounds	Benzopyrans	1-benzopyrans
alpha-(1,2-Dihydroxyethyl)-1,2,3,4-tetrahydro-7-hydroxy-9-methoxy-3,4-dioxocyclopenta[c][1]benzopyran-6-acetaldehyde	HMDB0062442			Phenylpropanoids and polyketides	Coumarins and derivatives
alpha-Bisabolol oxide C	HMDB0038138	59861-08-4		Organoheterocyclic compounds	Oxanes
alpha-Bixin	HMDB0035317	6983-79-5		Lipids and lipid-like molecules	Prenol lipids	Diterpenoids
alpha-Carboxy-delta-decalactone	HMDB0030985			Organoheterocyclic compounds	Lactones	Delta valerolactones
alpha-Carissanol	HMDB0035597	99957-09-2		Lipids and lipid-like molecules	Prenol lipids	Sesquiterpenoids
Alpha-CEHC	HMDB0001518	4072-32-6		Organoheterocyclic compounds	Benzopyrans	1-benzopyrans
alpha-Corocalene	HMDB0038204	20129-39-9		Lipids and lipid-like molecules	Prenol lipids	Sesquiterpenoids
Alpha-dihydroartemisinin	HMDB0060593	81496-81-3		Lipids and lipid-like molecules	Prenol lipids	Sesquiterpenoids
Alpha-dimorphecolic acid	HMDB0004670	73543-67-6	C14767	Lipids and lipid-like molecules	Fatty Acyls	Lineolic acids and derivatives
alpha-Hydrojuglone 4-O-b-D-glucoside	HMDB0034242	39015-63-9		Organic oxygen compounds	Organooxygen compounds	Carbohydrates and carbohydrate conjugates
alpha-Irone	HMDB0035631	79-69-6	C09690	Lipids and lipid-like molecules	Prenol lipids	Sesquiterpenoids
Alpha-Ketooctanoic acid	HMDB0013211	328-51-8		Organic acids and derivatives	Keto acids and derivatives	Medium-chain keto acids and derivatives
Alpha-Linolenic acid	HMDB0001388	463-40-1	C06427	Lipids and lipid-like molecules	Fatty Acyls	Lineolic acids and derivatives
alpha-Mangostin	HMDB0035796	1551491	C10080	Organoheterocyclic compounds	Benzopyrans	1-benzopyrans
alpha-Methylstyrene	HMDB0059899			Benzenoids	Benzene and substituted derivatives	Phenylpropenes
alpha-Pyrufuran	HMDB0030635	88256-05-7	C08929	Phenylpropanoids and polyketides	Flavonoids	Flavones
alpha-Terpinyl anthranilate	HMDB0038051	14481-52-8		Lipids and lipid-like molecules	Prenol lipids	Monoterpenoids
alpha-Tocopherolquinone	HMDB0034408	2067006		Lipids and lipid-like molecules	Prenol lipids	Diterpenoids
alpha-Triticene	HMDB0030939	85769-28-4		Lipids and lipid-like molecules	Fatty Acyls	Fatty aldehydes
Alternariol	HMDB0030831	641-38-3	C16838	Phenylpropanoids and polyketides	Coumarins and derivatives
Amasterol	HMDB0030054	85643-78-3
Americanin D	HMDB0039601	77053-45-3		Phenylpropanoids and polyketides	2-arylbenzofuran flavonoids
Aminoacetone	HMDB0002134	298-08-8	C01888	Organic oxygen compounds	Organooxygen compounds	Carbonyl compounds
Aminoadipic acid	HMDB0000510	542-32-5	C00956	Organic acids and derivatives	Carboxylic acids and derivatives	Amino acids, peptides, and analogues
Amygdalin	HMDB0035030	29883-15-6	C08325	Organic oxygen compounds	Organooxygen compounds	Carbohydrates and carbohydrate conjugates
Anabasine	HMDB0004350	13078-04-1	C06180	Alkaloids and derivatives
Androstanediol	HMDB0000495	25126-76-5	C07632	Lipids and lipid-like molecules	Glycerophospholipids	Glycerophosphocholines
Androsterone	HMDB0000031	53-41-8	C00523	Lipids and lipid-like molecules	Steroids and steroid derivatives	Androstane steroids
Angeloylsenkyunolide F	HMDB0039858	112899-64-6		Organoheterocyclic compounds	Isobenzofurans
Aniline	HMDB0003012	62-53-3	C00292	Benzenoids	Benzene and substituted derivatives	Aniline and substituted anilines
Annoglabasin A	HMDB0033400	205312-85-2
Annoglabasin F	HMDB0035508	288627-12-3
Annohexocin	HMDB0041362	167696-97-1		Lipids and lipid-like molecules	Fatty Acyls	Fatty alcohols
Annosquamosin B	HMDB0031379	177742-56-2		Lipids and lipid-like molecules	Prenol lipids	Diterpenoids
Annuionone B	HMDB0032121	211183-73-2		Organoheterocyclic compounds	Oxepanes
Annuolide B	HMDB0037800	152442-50-7		Lipids and lipid-like molecules	Prenol lipids	Terpene lactones
Anofinic acid	HMDB0033303	34818-56-9		Organoheterocyclic compounds	Benzopyrans	1-benzopyrans
Anonaine	HMDB0030348	1862-41-5	C09339
Anserine	HMDB0000194	584-85-0	C01262	Organic acids and derivatives	Peptidomimetics	Hybrid peptides
Apiin	HMDB0030843	26544-34-3	C04858	Benzenoids	Naphthalenes	Phenylnaphthalenes
Apotrichothecene	HMDB0036549			Organoheterocyclic compounds	Tetrahydrofurans
Arabinofuranobiose	HMDB0029918	52287-00-0		Organic oxygen compounds	Organooxygen compounds	Carbohydrates and carbohydrate conjugates
Arabsin	HMDB0036151	38412-44-1		Lipids and lipid-like molecules	Prenol lipids	Terpene lactones
Arachidic acid	HMDB0002212	506-30-9	C06425	Lipids and lipid-like molecules	Fatty Acyls	Fatty acids and conjugates
Arachidonic acid	HMDB0001043	506-32-1	C00219	Lipids and lipid-like molecules	Fatty Acyls	Fatty acids and conjugates
Arachidonoyl Serinol	HMDB0013650	183718-70-9		Lipids and lipid-like molecules	Fatty Acyls	Fatty amides
Arachidyl carnitine	HMDB0006460			Lipids and lipid-like molecules	Fatty Acyls	Fatty acid esters
Arbutin	HMDB0029943	497-76-7	C06186	Organic oxygen compounds	Organooxygen compounds	Carbohydrates and carbohydrate conjugates
Arecaidine	HMDB0030352	499-04-7	C10128	Alkaloids and derivatives
Argininosuccinic acid	HMDB0000052	2387-71-5	C03406	Organic acids and derivatives	Carboxylic acids and derivatives	Amino acids, peptides, and analogues
Arginyl-Arginine	HMDB0028703			Organic acids and derivatives	Carboxylic acids and derivatives	Amino acids, peptides, and analogues
Arginyl-Glutamine	HMDB0028707			Organic acids and derivatives	Carboxylic acids and derivatives	Amino acids, peptides, and analogues
Artabsinolide D	HMDB0034941	81907-04-2		Organoheterocyclic compounds	Lactones	Gamma butyrolactones
Artonol A	HMDB0030487	186824-57-7		Organoheterocyclic compounds	Benzopyrans	1-benzopyrans
AS 1-5	HMDB0032843			Lipids and lipid-like molecules	Prenol lipids	Terpene lactones
Ascochitine	HMDB0030145	626514		Benzenoids	Benzene and substituted derivatives	Benzoic acids and derivatives
Asparaginyl-Hydroxyproline	HMDB0028732			Organic acids and derivatives	Carboxylic acids and derivatives	Amino acids, peptides, and analogues
Asparaginyl-Lysine	HMDB0028736			Organic acids and derivatives	Carboxylic acids and derivatives	Amino acids, peptides, and analogues
Aspartame	HMDB0001894	22839-47-0	C11045	Organic acids and derivatives	Carboxylic acids and derivatives	Amino acids, peptides, and analogues
Aspartyl-Glutamate	HMDB0028752			Organic acids and derivatives	Carboxylic acids and derivatives	Amino acids, peptides, and analogues
Asperagenin	HMDB0034293	17305-15-6
Aspidospermatine	HMDB0030358		C09041	Alkaloids and derivatives	Strychnos alkaloids
Asymmetric dimethylarginine	HMDB0001539	30315-93-6	C03626	Organic acids and derivatives	Carboxylic acids and derivatives	Amino acids, peptides, and analogues
Atrazine	HMDB0041830	1912-24-9		Organoheterocyclic compounds	Triazines	1,3,5-triazines
Aubergenone	HMDB0035827	69427-35-6		Lipids and lipid-like molecules	Prenol lipids	Sesquiterpenoids
Aucubin	HMDB0036562	479-98-1		Lipids and lipid-like molecules	Prenol lipids	Terpene glycosides
Austalide A	HMDB0030005	81543-01-3		Organoheterocyclic compounds	Benzopyrans	1-benzopyrans
Austalide K	HMDB0030157	87833-53-2		Phenylpropanoids and polyketides	Isoflavonoids	Isoflavans
Austalide L	HMDB0030158	87833-52-1		Phenylpropanoids and polyketides	Flavonoids	Flavones
Austrobailignan 7	HMDB0030859	55890-25-0		Lignans, neolignans and related compounds	Furanoid lignans	Tetrahydrofuran lignans
Austroinulin	HMDB0036802	62868-75-1		Lipids and lipid-like molecules	Prenol lipids	Diterpenoids
Auxin a	HMDB0038483			Lipids and lipid-like molecules	Prenol lipids	Monoterpenoids
Avenanthramide 1p	HMDB0029282	115610-36-1		Phenylpropanoids and polyketides	Cinnamic acids and derivatives	Hydroxycinnamic acids and derivatives
Avenic acid B	HMDB0038751	76224-58-3		Organic acids and derivatives	Carboxylic acids and derivatives	Amino acids, peptides, and analogues
Avocadenofuran	HMDB0030932	25346-24-1		Organoheterocyclic compounds	Heteroaromatic compounds
Avocadyne	HMDB0035473	129099-96-3		Lipids and lipid-like molecules	Fatty Acyls	Fatty alcohols
Avocadyne 1-acetate	HMDB0031048	24607-06-5		Lipids and lipid-like molecules	Fatty Acyls	Fatty alcohols
Azaspiracid 4	HMDB0038232
Azelaic acid	HMDB0000784	123-99-9	C08261	Lipids and lipid-like molecules	Fatty Acyls	Fatty acids and conjugates
B-Trisaccharide	HMDB0006601	49777-14-2		Lipids and lipid-like molecules	Fatty Acyls	Fatty acyl glycosides
Bancroftinone	HMDB0041406	14964-98-8		Organic oxygen compounds	Organooxygen compounds	Carbonyl compounds
Batatasin I	HMDB0038778	51415-00-0		Benzenoids	Phenanthrenes and derivatives	Phenanthrols
Batatasin III	HMDB0030636	56684-87-8		Phenylpropanoids and polyketides	Stilbenes
Batatasin IV	HMDB0032641	60347-67-3	C10247	Phenylpropanoids and polyketides	Stilbenes
Benzaldehyde	HMDB0006115	100-52-7	C00193	Benzenoids	Benzene and substituted derivatives	Benzoyl derivatives
Benzaldehyde glyceryl acetal	HMDB0032174	1319-88-6		Organoheterocyclic compounds	Dioxanes	1,3-dioxanes
benzene-1,2,4-triol	HMDB0124831			Benzenoids	Benzene and substituted derivatives	Phenols and derivatives
Benzidine	HMDB0041835	92-87-5		Benzenoids	Benzene and substituted derivatives	Biphenyls and derivatives
Benzo[a]pyrene-9,10-oxide	HMDB0060090			Benzenoids	Pyrenes
Benzoic acid	HMDB0001870	65-85-0	C00180	Benzenoids	Benzene and substituted derivatives	Benzoic acids and derivatives
Benzosimuline	HMDB0031930	198336-58-2		Organoheterocyclic compounds	Quinolines and derivatives	Quinolones and derivatives
Benzoylmalic acid	HMDB0039494	22138-51-8		Benzenoids	Benzene and substituted derivatives	Benzoic acids and derivatives
Benzyl O-[arabinofuranosyl-(1->6)-glucoside]	HMDB0041514	88510-11-6		Organic oxygen compounds	Organooxygen compounds	Carbohydrates and carbohydrate conjugates
Berberine	HMDB0003409	2086-83-1	C00757	Alkaloids and derivatives	Protoberberine alkaloids and derivatives
Bergapten	HMDB0030637	484-20-8	C01557	Phenylpropanoids and polyketides	Coumarins and derivatives	Furanocoumarins
Beryllium	HMDB0002387	7440-41-7	C16460	Homogeneous metal compounds	Homogeneous alkaline earth metal compounds
beta-Alanine	HMDB0000056	107-95-9	C00099	Organic acids and derivatives	Carboxylic acids and derivatives	Amino acids, peptides, and analogues
Beta-Aminopropionitrile	HMDB0004101	151-18-8	C05670	Organic nitrogen compounds	Organonitrogen compounds	Organic cyanides
beta-Bixin	HMDB0035074	39937-23-0		Lipids and lipid-like molecules	Prenol lipids	Diterpenoids
beta-Boswellic acid acetate	HMDB0035160	5968-70-7		Lipids and lipid-like molecules	Prenol lipids	Triterpenoids
Beta-Carboline	HMDB0012897	244-63-3	C20157	Organoheterocyclic compounds	Indoles and derivatives	Pyridoindoles
Beta-Cortol	HMDB0005821	667-65-2		Lipids and lipid-like molecules	Steroids and steroid derivatives	Hydroxysteroids
beta-D-Glucosamine	HMDB0030091	14257-69-3	C08349	Organic oxygen compounds	Organooxygen compounds	Carbohydrates and carbohydrate conjugates
beta-Damascenone	HMDB0013804	23696-85-7		Organic oxygen compounds	Organooxygen compounds	Carbonyl compounds
Beta-Glycerophosphoric acid	HMDB0002520	17181-54-3	C02979	Lipids and lipid-like molecules	Glycerophospholipids	Glycerophosphates
Beta-Guanidinopropionic acid	HMDB0013222		C03065	Organic nitrogen compounds	Organonitrogen compounds	Guanidines
beta-Ionyl acetate	HMDB0038027	22030-19-9		Lipids and lipid-like molecules	Prenol lipids	Sesquiterpenoids
Beta-Leucine	HMDB0003640	5699-54-7	C02486	Organic acids and derivatives	Carboxylic acids and derivatives	Amino acids, peptides, and analogues
beta-Santalic acid	HMDB0039621	73590-17-7		Lipids and lipid-like molecules	Prenol lipids	Sesquiterpenoids
beta-Santalyl acetate	HMDB0038024	77-43-0		Lipids and lipid-like molecules	Prenol lipids	Sesquiterpenoids
beta-Sitostenone	HMDB0033934	1058-61-3		Homogeneous non-metal compounds	Homogeneous other non-metal compounds
beta-Sitosterol	HMDB0000852	83-46-5	C01753	Lipids and lipid-like molecules	Steroids and steroid derivatives	Stigmastanes and derivatives
beta-Tocopheryl quinone	HMDB0035194	533841		Lipids and lipid-like molecules	Prenol lipids	Diterpenoids
Beta-Tyrosine	HMDB0003831		C04368	Organic acids and derivatives	Carboxylic acids and derivatives	Amino acids, peptides, and analogues
beta-Zearalenol	HMDB0041838	71030-11-0		Phenylpropanoids and polyketides	Macrolides and analogues
Betaine	HMDB0000043	107-43-7	C00719	Organic acids and derivatives	Carboxylic acids and derivatives	Amino acids, peptides, and analogues
Betonicine	HMDB0029412	515-25-3	C08269	Organic acids and derivatives	Carboxylic acids and derivatives	Amino acids, peptides, and analogues
Betulin	HMDB0036838	473-98-3		Lipids and lipid-like molecules	Prenol lipids	Triterpenoids
Betulinic acid	HMDB0030094	472-15-1	C08619	Lipids and lipid-like molecules	Prenol lipids	Triterpenoids
Biflorin	HMDB0002336	89701-85-9	C08996	Organic oxygen compounds	Organooxygen compounds	Carbohydrates and carbohydrate conjugates
Bilobalide A	HMDB0036735	33570-04-6		Lipids and lipid-like molecules	Prenol lipids	Terpene lactones
Biochanin A	HMDB0002338	491-80-5	C00814	Phenylpropanoids and polyketides	Isoflavonoids	O-methylated isoflavonoids
Biotin	HMDB0000030	58-85-5	C00120	Organoheterocyclic compounds	Biotin and derivatives
Biotin sulfone	HMDB0004818	40720-05-6		Organoheterocyclic compounds	Thienoimidazolidines
Bisnorcholic acid	HMDB0002082			Lipids and lipid-like molecules	Steroids and steroid derivatives	Bile acids, alcohols and derivatives
Bisphenol A	HMDB0032133	29348	C13624	Benzenoids	Benzene and substituted derivatives	Diphenylmethanes
Blumenol C glucoside	HMDB0040668	62512-23-6		Lipids and lipid-like molecules	Fatty Acyls	Fatty acyl glycosides
Botryodiplodin	HMDB0036594	27098-03-9		Organoheterocyclic compounds	Tetrahydrofurans
Bovolide	HMDB0039159	774-64-1		Organoheterocyclic compounds	Dihydrofurans	Furanones
Brassicasterol	HMDB0011181	474-67-9	C08813	Lipids and lipid-like molecules	Steroids and steroid derivatives	Ergostane steroids
Brassinolide	HMDB0034081	72962-43-7	C11049	Lipids and lipid-like molecules	Steroids and steroid derivatives	Steroid lactones
Bufotenin	HMDB0041842	487-93-4		Organoheterocyclic compounds	Indoles and derivatives	Tryptamines and derivatives
But-2-enoic acid	HMDB0010720	3724-65-0	C01771	Lipids and lipid-like molecules	Fatty Acyls	Fatty acids and conjugates
Butyl 2-aminobenzoate	HMDB0036906	7756-96-9		Benzenoids	Benzene and substituted derivatives	Benzoic acids and derivatives
Butyl 3-O-caffeoylquinate	HMDB0034588	132741-56-1		Organic oxygen compounds	Organooxygen compounds	Alcohols and polyols
Butyl butyryllactate	HMDB0037137	7492-70-8		Lipids and lipid-like molecules	Fatty Acyls	Fatty acid esters
Butyl ethyl malonate	HMDB0036233	17373-84-1		Organic acids and derivatives	Carboxylic acids and derivatives	Dicarboxylic acids and derivatives
Butylparaben	HMDB0032575	94-26-8		Benzenoids	Benzene and substituted derivatives	Benzoic acids and derivatives
Butyramide	HMDB0033870	541-35-5		Lipids and lipid-like molecules	Fatty Acyls	Fatty amides
Butyric acid	HMDB0000039	107-92-6	C00246	Lipids and lipid-like molecules	Fatty Acyls	Fatty acids and conjugates
Butyrylcarnitine	HMDB0002013	25576-40-3	C02862	Lipids and lipid-like molecules	Fatty Acyls	Fatty acid esters
Byssochlamic acid	HMDB0034262	743-51-1		Phenylpropanoids and polyketides	Coumarins and derivatives	Pyranocoumarins
Cadabicilone	HMDB0037559	14804-47-8		Lipids and lipid-like molecules	Prenol lipids	Terpene lactones
Caffeic acid	HMDB0001964	331-39-5	C01481	Phenylpropanoids and polyketides	Cinnamic acids and derivatives	Hydroxycinnamic acids and derivatives
Caffeine	HMDB0001847	21399	C07481	Organoheterocyclic compounds	Imidazopyrimidines	Purines and purine derivatives
Calcitriol	HMDB0001903	32222-06-3	C01673	Lipids and lipid-like molecules	Steroids and steroid derivatives	Vitamin D and derivatives
Camalexin	HMDB0038631	135531-86-1		Organoheterocyclic compounds	Indoles and derivatives	Indoles
Camellenodiol	HMDB0035735	81426-91-7		Lipids and lipid-like molecules	Prenol lipids	Triterpenoids
Camphor	HMDB0059838	464-49-3		Lipids and lipid-like molecules	Prenol lipids	Monoterpenoids
Canavanine	HMDB0002706	543-38-4	C00308	Organic acids and derivatives	Carboxylic acids and derivatives	Amino acids, peptides, and analogues
Caproic acid	HMDB0000535	142-62-1	C01585	Lipids and lipid-like molecules	Fatty Acyls	Fatty acids and conjugates
Caprylic acid	HMDB0000482	124-07-2	C06423	Lipids and lipid-like molecules	Fatty Acyls	Fatty acids and conjugates
Capryloylglycine	HMDB0000832	14246-53-8		Organic acids and derivatives	Carboxylic acids and derivatives	Amino acids, peptides, and analogues
Capsiamide	HMDB0040940	64317-66-4		Organic acids and derivatives	Carboxylic acids and derivatives	Carboxylic acid derivatives
Capsiate	HMDB0034780		C20203	Benzenoids	Phenols	Methoxyphenols
Capsidiol	HMDB0002352	37208-05-2	C09627	Lipids and lipid-like molecules	Prenol lipids	Sesquiterpenoids
Carbadox	HMDB0031762	1791337		Organoheterocyclic compounds	Diazanaphthalenes	Benzodiazines
Carboxy-ibuprofen	HMDB0060564			Phenylpropanoids and polyketides	Phenylpropanoic acids
Carboxytolbutamide	HMDB0041849	118617		Benzenoids	Benzene and substituted derivatives	Benzenesulfonamides
Carissanol	HMDB0030081	87402-76-4		Lignans, neolignans and related compounds	Furanoid lignans	Tetrahydrofuran lignans
Carnosic acid	HMDB0002358	639426		Lipids and lipid-like molecules	Prenol lipids	Diterpenoids
Carnosine	HMDB0000033	305-84-0	C00386	Organic acids and derivatives	Peptidomimetics	Hybrid peptides
Carnosol	HMDB0002121	5957-80-2	C09069	Lipids and lipid-like molecules	Prenol lipids	Terpene lactones
Carpaine	HMDB0030272	3463-92-1	C10135	Phenylpropanoids and polyketides	Macrolides and analogues
Carvyl acetate	HMDB0038046	97-42-7		Lipids and lipid-like molecules	Prenol lipids	Monoterpenoids
Carvyl propionate	HMDB0038047	97-45-0		Lipids and lipid-like molecules	Prenol lipids	Monoterpenoids
Caryophyllene alpha-oxide	HMDB0036789	1139-30-6		Lipids and lipid-like molecules	Prenol lipids	Sesquiterpenoids
Cassiachromone	HMDB0030813	28955-30-8		Organoheterocyclic compounds	Benzopyrans	1-benzopyrans
Cassiaside B	HMDB0038477	119170-51-3		Organoheterocyclic compounds	Naphthopyrans	Naphthopyranones
Cassiastearoptene	HMDB0033830	1504-74-1		Phenylpropanoids and polyketides	Cinnamaldehydes
Cassythicine	HMDB0033354	5890-28-8	C09389	Alkaloids and derivatives	Aporphines
Casticin	HMDB0030660	479-91-4		Phenylpropanoids and polyketides	Flavonoids	O-methylated flavonoids
Catechin	HMDB0002780	154-23-4	C06562	Phenylpropanoids and polyketides	Flavonoids	Flavans
Catechin	HMDB0127721			Phenylpropanoids and polyketides	Flavonoids	Flavans
Catechin 3',4'-diglucoside	HMDB0037950	105330-55-0		Phenylpropanoids and polyketides	Flavonoids	Flavonoid glycosides
Cavipetin C	HMDB0030366	128552-90-9		Lipids and lipid-like molecules	Prenol lipids	Diterpenoids
Cellulose triacetate	HMDB0032198	2597852		Organic oxygen compounds	Organooxygen compounds	Carbohydrates and carbohydrate conjugates
Cepanone	HMDB0032098	57877-72-2		Organoheterocyclic compounds	Dihydrofurans	Furanones
Ceramide (d18:1/12:0)	HMDB0004947		C00195	Lipids and lipid-like molecules	Sphingolipids	Ceramides
Cerebroside B	HMDB0035990	88642-46-0		Lipids and lipid-like molecules	Prenol lipids	Triterpenoids
CerP(d18:1/18:0)	HMDB0010701			Lipids and lipid-like molecules	Sphingolipids	Phosphosphingolipids
Chavicol	HMDB0034107	501-92-8	C16930	Benzenoids	Phenols	1-hydroxy-2-unsubstituted benzenoids
Chlorogenic acid	HMDB0003164	327-97-9	C00852	Organic oxygen compounds	Organooxygen compounds	Alcohols and polyols
Cholestane-3,7,12,25-tetrol	HMDB0000655			Lipids and lipid-like molecules	Steroids and steroid derivatives	Cholestane steroids
Cholesterol sulfate	HMDB0000653	1256-86-6	C18043	Lipids and lipid-like molecules	Steroids and steroid derivatives	Cholestane steroids
Cholic acid	HMDB0000619	81-25-4	C00695	Lipids and lipid-like molecules	Steroids and steroid derivatives	Bile acids, alcohols and derivatives
Choline	HMDB0000097	62-49-7	C00114	Organic nitrogen compounds	Organonitrogen compounds	Quaternary ammonium salts
Chorismate	HMDB0012199	55508-12-8	C00251	Organic acids and derivatives	Carboxylic acids and derivatives	Dicarboxylic acids and derivatives
Chrysoeriol	HMDB0030667	491-71-4	C04293	Phenylpropanoids and polyketides	Flavonoids	O-methylated flavonoids
Chrysoobtusin	HMDB0034218	70588-06-6	C17669	Benzenoids	Anthracenes	Anthraquinones
Chrysophanol	HMDB0030670	481-74-3	C10315	Benzenoids	Anthracenes	Anthraquinones
Cibaric acid	HMDB0038580	130523-93-2		Lipids and lipid-like molecules	Fatty Acyls	Lineolic acids and derivatives
Cichoralexin	HMDB0037022	132296-37-8		Lipids and lipid-like molecules	Prenol lipids	Terpene lactones
Cincassiol B	HMDB0036855	73599-13-0		Lipids and lipid-like molecules	Prenol lipids	Diterpenoids
Cinnamyl benzoate	HMDB0029700	50555-04-9		Benzenoids	Benzene and substituted derivatives	Benzoic acids and derivatives
Cinnamyl phenylacetate	HMDB0037707	7492-65-1		Benzenoids	Benzene and substituted derivatives	Styrenes
Cinncassiol A 19-glucoside	HMDB0035165	73599-12-9
Cinncassiol C1 19-glucoside	HMDB0035167
Cinncassiol D2 glucoside	HMDB0034679
cis- and trans-5-Ethyl-4-methyl-2-(2-butyl)-thiazoline	HMDB0032201	83418-54-6		Organoheterocyclic compounds	Azolines	Thiazolines
cis-10-Hydroxylinalyl oxide 7-glucoside	HMDB0033236	219814-36-5		Organic oxygen compounds	Organooxygen compounds	Carbohydrates and carbohydrate conjugates
cis-2-Methylaconitate	HMDB0006357	6061-93-4	C04225	Organic acids and derivatives	Carboxylic acids and derivatives	Tricarboxylic acids and derivatives
cis-3-Hexenyl pyruvate	HMDB0038276	68133-76-6		Organic acids and derivatives	Keto acids and derivatives	Alpha-keto acids and derivatives
cis-4-Hydroxycyclohexylacetic acid	HMDB0000451	68592-22-3		Organic oxygen compounds	Organooxygen compounds	Alcohols and polyols
cis-4-Hydroxyequol	HMDB0041710			Phenylpropanoids and polyketides	Isoflavonoids	Isoflavans
cis-5-Tetradecenoylcarnitine	HMDB0002014	835598-21-5		Lipids and lipid-like molecules	Fatty Acyls	Fatty acid esters
cis-Aconitic acid	HMDB0000072	585-84-2	C00417	Organic acids and derivatives	Carboxylic acids and derivatives	Tricarboxylic acids and derivatives
cis-Piceid	HMDB0031422	148766-36-3		Phenylpropanoids and polyketides	Stilbenes	Stilbene glycosides
cis-Sinapic acid	HMDB0034069	7361-90-2		Phenylpropanoids and polyketides	Cinnamic acids and derivatives	Hydroxycinnamic acids and derivatives
Cis-zeatin-O-glucoside	HMDB0012203		C15546	Lipids and lipid-like molecules	Fatty Acyls	Fatty acyl glycosides
cis,cis-Muconic acid	HMDB0006331	1119-72-8	C02480	Lipids and lipid-like molecules	Fatty Acyls	Fatty acids and conjugates
Citpressine I	HMDB0029323	81525-58-8		Organoheterocyclic compounds	Quinolines and derivatives	Benzoquinolines
Citramalic acid	HMDB0000426	597-44-4	C00815	Lipids and lipid-like molecules	Fatty Acyls	Fatty acids and conjugates
Citric acid	HMDB0000094	77-92-9	C00158	Organic acids and derivatives	Carboxylic acids and derivatives	Tricarboxylic acids and derivatives
Citromitin	HMDB0037313			Phenylpropanoids and polyketides	Flavonoids	O-methylated flavonoids
Citropten	HMDB0032952	487-06-9		Phenylpropanoids and polyketides	Coumarins and derivatives
Citrusin E	HMDB0039234	134860-03-0		Organic oxygen compounds	Organooxygen compounds	Carbohydrates and carbohydrate conjugates
Clusin	HMDB0029542	86992-94-1		Lignans, neolignans and related compounds	Furanoid lignans	Tetrahydrofuran lignans
Conhydrinone	HMDB0033364	97073-23-9		Organoheterocyclic compounds	Piperidines
Coniferyl alcohol	HMDB0012915	458-35-5	C00590	Benzenoids	Phenols	Methoxyphenols
Coprocholic acid	HMDB0000601	547-98-8		Lipids and lipid-like molecules	Steroids and steroid derivatives	Bile acids, alcohols and derivatives
Corchoionol C 9-glucoside	HMDB0029772			Lipids and lipid-like molecules	Fatty Acyls	Fatty acyl glycosides
Corchorifatty acid A	HMDB0032664			Lipids and lipid-like molecules	Fatty Acyls	Lineolic acids and derivatives
Corchorifatty acid F	HMDB0035919	95341-44-9		Lipids and lipid-like molecules	Fatty Acyls	Lineolic acids and derivatives
Cortexolone	HMDB0000015	152-58-9	C05488	Lipids and lipid-like molecules	Steroids and steroid derivatives	Hydroxysteroids
Cortisone	HMDB0002802	19515	C00762	Lipids and lipid-like molecules	Steroids and steroid derivatives	Hydroxysteroids
Cortolone	HMDB0003128	516-42-7	C05481	Lipids and lipid-like molecules	Steroids and steroid derivatives	Hydroxysteroids
Corymboside	HMDB0030803	73543-87-0		Phenylpropanoids and polyketides	Flavonoids	Flavonoid glycosides
Cosmosiin	HMDB0037340	578-74-5		Phenylpropanoids and polyketides	Flavonoids	Flavonoid glycosides
Coumaperine	HMDB0039125	76733-91-0		Organoheterocyclic compounds	Piperidines	N-acylpiperidines
Coumesterol	HMDB0002326	479-13-0	C10205	Phenylpropanoids and polyketides	Isoflavonoids	Coumestans
CPA(16:0/0:0)	HMDB0007003			Lipids and lipid-like molecules	Glycerophospholipids	Glycerophosphates
CPA(18:0/0:0)	HMDB0007004			Lipids and lipid-like molecules	Glycerophospholipids	Glycerophosphates
CPA(18:2(9Z,12Z)/0:0)	HMDB0007007			Lipids and lipid-like molecules	Fatty Acyls	Lineolic acids and derivatives
Creatinine	HMDB0000562	60-27-5	C00791	Organic acids and derivatives	Carboxylic acids and derivatives	Amino acids, peptides, and analogues
Cristacarpin	HMDB0034025	74515-47-2	C10206	Lipids and lipid-like molecules	Fatty Acyls	Fatty acid esters
Crosatoside B	HMDB0039253	139742-28-2		Organic oxygen compounds	Organooxygen compounds	Carbohydrates and carbohydrate conjugates
Cucurbic acid	HMDB0029388	58240-50-9		Lipids and lipid-like molecules	Fatty Acyls	Lineolic acids and derivatives
Curcumin	HMDB0002269	458-37-7	C10443	Phenylpropanoids and polyketides	Diarylheptanoids	Linear diarylheptanoids
Curzerenone	HMDB0036155	20493-56-5		Lipids and lipid-like molecules	Prenol lipids	Monoterpenoids
Cyanidin 3-(diferuloylsophoroside) 5-glucoside	HMDB0037992	29223-00-5		Organoheterocyclic compounds	Indoles and derivatives
Cyanidin 3-galactoside	HMDB0037977	27661-36-5		Phenylpropanoids and polyketides	Flavonoids	Flavonoid glycosides
Cyclic GMP	HMDB0001314	7665-99-8	C00942	Nucleosides, nucleotides, and analogues	Purine nucleotides	Cyclic purine nucleotides
Cycloartomunin	HMDB0038878	135023-19-7		Phenylpropanoids and polyketides	Flavonoids	Pyranoflavonoids
Cyclohexanecarboxylic acid	HMDB0031342	98-89-5	C09822	Organic acids and derivatives	Carboxylic acids and derivatives	Carboxylic acids
Cyclokievitone hydrate	HMDB0037750	104363-15-7		Phenylpropanoids and polyketides	Cinnamic acids and derivatives	Hydroxycinnamic acids and derivatives
Cyclomorusin	HMDB0030687	62596-34-3	C17867	Phenylpropanoids and polyketides	Flavonoids	Pyranoflavonoids
Cyclopassifloside I	HMDB0035944	292167-38-5
Cynaroside A	HMDB0040532	117804-06-5		Lipids and lipid-like molecules	Prenol lipids	Terpene lactones
Cyperine	HMDB0033771	33716-82-4	C09923	Benzenoids	Benzene and substituted derivatives	Diphenylethers
Cyprodinil	HMDB0034853	121552-61-2	C10914	Benzenoids	Benzene and substituted derivatives	Aniline and substituted anilines
Cyromazine	HMDB0029862	66215-27-8	C14147	Organoheterocyclic compounds	Triazines	Aminotriazines
Cysteic acid	HMDB0002757	498-40-8	C00506	Organic acids and derivatives	Carboxylic acids and derivatives	Amino acids, peptides, and analogues
Cysteinyl-Arginine	HMDB0028769			Organic acids and derivatives	Carboxylic acids and derivatives	Amino acids, peptides, and analogues
Cysteinyl-Lysine	HMDB0028780			Organic acids and derivatives	Carboxylic acids and derivatives	Amino acids, peptides, and analogues
Cysteinyl-Phenylalanine	HMDB0028782			Organic acids and derivatives	Carboxylic acids and derivatives	Amino acids, peptides, and analogues
Cytarabine	HMDB0015122	147-94-4	C02961	Nucleosides, nucleotides, and analogues	Pyrimidine nucleosides
Cytidine	HMDB0000089	65-46-3	C00475	Nucleosides, nucleotides, and analogues	Pyrimidine nucleosides
Cytochalasin Opho	HMDB0035366	108050-26-6		Alkaloids and derivatives	Cytochalasans
Cytokinin B	HMDB0039238	1214-39-7		Organoheterocyclic compounds	Imidazopyrimidines	Purines and purine derivatives
Cytosine	HMDB0000630	71-30-7	C00380	Organoheterocyclic compounds	Diazines	Pyrimidines and pyrimidine derivatives
D-Arabitol	HMDB0000568	488-82-4	C01904	Organic oxygen compounds	Organooxygen compounds	Carbohydrates and carbohydrate conjugates
D-Aspartic acid	HMDB0006483	1783-96-6	C00402	Organic acids and derivatives	Carboxylic acids and derivatives	Amino acids, peptides, and analogues
D-Erythroascorbic acid 1'-a-D-xylopyranoside	HMDB0033626	174339-85-6		Organic oxygen compounds	Organooxygen compounds	Carbohydrates and carbohydrate conjugates
D-Fructosazine	HMDB0035284	13185-73-4		Organoheterocyclic compounds	Diazines	Pyrazines
D-Fructose	HMDB0000660	53188-23-1	C02336	Organic oxygen compounds	Organooxygen compounds	Carbohydrates and carbohydrate conjugates
D-Galactopyranosyl-(1->3)-D-galactopyranosyl-(1->3)-L-arabinose	HMDB0038862	79043-15-5		Organic oxygen compounds	Organooxygen compounds	Carbohydrates and carbohydrate conjugates
D-Glucurono-6,3-lactone	HMDB0006355	32449-92-6	C02670	Organoheterocyclic compounds	Furofurans	Isosorbides
D-Glutamic acid	HMDB0003339	6893-26-1	C00217	Organic acids and derivatives	Carboxylic acids and derivatives	Amino acids, peptides, and analogues
D-Glutamine	HMDB0003423	5959-95-5	C00819	Organic acids and derivatives	Carboxylic acids and derivatives	Amino acids, peptides, and analogues
D-Glycero-D-galacto-heptitol	HMDB0033750	527-06-0	C08255	Organic oxygen compounds	Organooxygen compounds	Carbohydrates and carbohydrate conjugates
D-Lactic acid	HMDB0001311	10326-41-7	C00256	Organic acids and derivatives	Hydroxy acids and derivatives	Alpha hydroxy acids and derivatives
D-Leucic acid	HMDB0000624	20312-37-2	C03264	Lipids and lipid-like molecules	Fatty Acyls	Fatty acids and conjugates
D-Linalool 3-glucoside	HMDB0030418	99096-59-0		Lipids and lipid-like molecules	Fatty Acyls	Fatty acyl glycosides
D-Malic acid	HMDB0031518	636-61-3	C00497	Organic acids and derivatives	Hydroxy acids and derivatives	Beta hydroxy acids and derivatives
D-Maltose	HMDB0000163	69-79-4	C00208	Organic oxygen compounds	Organooxygen compounds	Carbohydrates and carbohydrate conjugates
D-Mannose	HMDB0000169	3458-28-4	C00159	Organic oxygen compounds	Organooxygen compounds	Carbohydrates and carbohydrate conjugates
D-Pantethine	HMDB0003828	16816-67-4	C12661	Organic acids and derivatives	Carboxylic acids and derivatives	Amino acids, peptides, and analogues
D-Phenyllactic acid	HMDB0000563	7326-19-4	C05607	Phenylpropanoids and polyketides	Phenylpropanoic acids
D-Pinitol	HMDB0034219	10284-63-6	C03844	Organic oxygen compounds	Organooxygen compounds	Alcohols and polyols
D-Serine	HMDB0003406	312-84-5	C00740	Organic acids and derivatives	Carboxylic acids and derivatives	Amino acids, peptides, and analogues
D-Tagatose	HMDB0003418	87-81-0	C00795	Organic oxygen compounds	Organooxygen compounds	Carbohydrates and carbohydrate conjugates
D-Tartaric acid	HMDB0029878	147-71-7	C02107	Organic oxygen compounds	Organooxygen compounds	Carbohydrates and carbohydrate conjugates
D-Xylose	HMDB0000098	58-86-6	C00181	Organic oxygen compounds	Organooxygen compounds	Carbohydrates and carbohydrate conjugates
D8'-Merulinic acid C	HMDB0041453	69506-63-4		Benzenoids	Benzene and substituted derivatives	Benzoic acids and derivatives
Daidzein	HMDB0003312	486-66-8	C10208	Phenylpropanoids and polyketides	Isoflavonoids	Isoflav-2-enes
Daidzin	HMDB0033991	552-66-9	C10216	Phenylpropanoids and polyketides	Isoflavonoids	Isoflavonoid O-glycosides
Danielone	HMDB0031704	90426-22-5	C10674	Organic oxygen compounds	Organooxygen compounds	Carbonyl compounds
Dantron	HMDB0029752	117-10-2	C10312	Benzenoids	Anthracenes	Anthraquinones
De-O-methylsimmondsin	HMDB0041208	135105-75-8		Organic oxygen compounds	Organooxygen compounds	Carbohydrates and carbohydrate conjugates
Deacetylisovaltrate	HMDB0035840	53773-14-1		Lipids and lipid-like molecules	Prenol lipids	Monoterpenoids
Debenzoylzucchini factor B	HMDB0037102	308811-93-0		Lipids and lipid-like molecules	Prenol lipids	Triterpenoids
Decarbamoylsaxitoxin	HMDB0038319	58911-04-9		Phenylpropanoids and polyketides	Saxitoxins, gonyautoxins, and derivatives
Dehydroabietic acid	HMDB0061925			Lipids and lipid-like molecules	Prenol lipids	Diterpenoids
Dehydroascorbic acid	HMDB0001264	490-83-5	C00425	Organoheterocyclic compounds	Lactones	Gamma butyrolactones
Dehydrocarpaine I	HMDB0030271	72362-02-8
Dehydronuciferine	HMDB0033737	7630-74-2		Organic acids and derivatives	Carboxylic acids and derivatives	Amino acids, peptides, and analogues
Dehydrooreadone	HMDB0036046	124869-07-4		Organoheterocyclic compounds	Naphthofurans
Dehydrophytosphingosine	HMDB0038057	3687-54-5		Organic nitrogen compounds	Organonitrogen compounds	Amines
Dehydrovomifoliol	HMDB0036819	15764-81-5		Lipids and lipid-like molecules	Prenol lipids	Sesquiterpenoids
Delta-Hexanolactone	HMDB0000453	823-22-3		Organoheterocyclic compounds	Lactones	Delta valerolactones
delta3,5-Deoxytigogenin	HMDB0034192	1672-65-7
Demethoxycurcumin	HMDB0033801	22608-11-3		Phenylpropanoids and polyketides	Diarylheptanoids	Linear diarylheptanoids
Demethylbatatasin IV	HMDB0039097	113276-63-4		Phenylpropanoids and polyketides	Stilbenes
Deoxyadenosine	HMDB0000101	958-09-8	C00559	Nucleosides, nucleotides, and analogues	Purine nucleosides	Purine 2'-deoxyribonucleosides
Deoxyfructosazine	HMDB0038696			Organoheterocyclic compounds	Diazines	Pyrazines
Deoxyguanosine	HMDB0000085	961-07-9	C00330	Nucleosides, nucleotides, and analogues	Purine nucleosides	Purine 2'-deoxyribonucleosides
Deoxyinosine	HMDB0000071	890-38-0	C05512	Nucleosides, nucleotides, and analogues	Purine nucleosides	Purine 2'-deoxyribonucleosides
Deoxyribose	HMDB0003224	533-67-5	C01801	Organic oxygen compounds	Organooxygen compounds	Carbohydrates and carbohydrate conjugates
Deoxyuridine	HMDB0000012	951-78-0	C00526	Nucleosides, nucleotides, and analogues	Pyrimidine nucleosides	Pyrimidine 2'-deoxyribonucleosides
Desaminotyrosine	HMDB0002199	501-97-3	C01744	Phenylpropanoids and polyketides	Phenylpropanoic acids
Desglucocoroloside	HMDB0033709	57361-72-5
Desmethylnortriptyline	HMDB0060531	4444-42-2		Benzenoids	Dibenzocycloheptenes
Dethiobiotin	HMDB0003581	533-48-2	C01909	Lipids and lipid-like molecules	Fatty Acyls	Fatty acids and conjugates
Dexamethasone	HMDB0015364	18296	C15643	Lipids and lipid-like molecules	Steroids and steroid derivatives	Hydroxysteroids
DG(15:0/18:3(6Z,9Z,12Z)/0:0)	HMDB0007075			Lipids and lipid-like molecules	Glycerolipids	Diradylglycerols
DG(16:0/18:3(6Z,9Z,12Z)/0:0)	HMDB0007104			Lipids and lipid-like molecules	Fatty Acyls	Lineolic acids and derivatives
DG(18:3(9Z,12Z,15Z)/18:0/0:0)	HMDB0007303			Lipids and lipid-like molecules	Fatty Acyls	Lineolic acids and derivatives
DG(18:4(6Z,9Z,12Z,15Z)/15:0/0:0)	HMDB0007329			Lipids and lipid-like molecules	Fatty Acyls	Lineolic acids and derivatives
Di-alpha-furfuryl ether	HMDB0033248	4437-22-3		Organoheterocyclic compounds	Heteroaromatic compounds
Diacetone alcohol	HMDB0031511	123-42-2		Organic oxygen compounds	Organooxygen compounds	Carbonyl compounds
Dibutyl phthalate	HMDB0033244	84-74-2	C14214	Benzenoids	Benzene and substituted derivatives	Benzoic acids and derivatives
Dicyclohexyl disulfide	HMDB0041448	2550-40-5		Organosulfur compounds	Organic disulfides	Dialkyldisulfides
Dide-O-methylsimmondsin	HMDB0041207	135074-86-1		Organic oxygen compounds	Organooxygen compounds	Carbohydrates and carbohydrate conjugates
Diethanolamine	HMDB0004437	111-42-2	C06772	Organic nitrogen compounds	Organonitrogen compounds	Amines
Diethyl decanedioate	HMDB0040429	110-40-7		Lipids and lipid-like molecules	Fatty Acyls	Fatty acid esters
Diethyl fumarate	HMDB0038601	623-91-6		Lipids and lipid-like molecules	Fatty Acyls	Fatty acid esters
Diethyl malonate	HMDB0029573	105-53-3		Organic acids and derivatives	Carboxylic acids and derivatives	Dicarboxylic acids and derivatives
Diethyl phthalic acid	HMDB0094660			Benzenoids	Benzene and substituted derivatives	Benzoic acids and derivatives
Diethyl succinate	HMDB0033838	123-25-1		Lipids and lipid-like molecules	Fatty Acyls	Fatty acid esters
Digoxigenin	HMDB0060731			Lipids and lipid-like molecules	Steroids and steroid derivatives	Steroid lactones
Dihydro-3-(1-octenyl)-2,5-furandione	HMDB0037816	7757-96-2		Organic acids and derivatives	Carboxylic acids and derivatives	Dicarboxylic acids and derivatives
Dihydro-3-(2-octenyl)-2,5-furandione	HMDB0033102	42482-06-4		Organic acids and derivatives	Carboxylic acids and derivatives	Dicarboxylic acids and derivatives
Dihydro-4-mercapto-3(2H)-furanone	HMDB0039786	56078-98-9		Organoheterocyclic compounds	Dihydrofurans	Furanones
Dihydro-4,6-dimethyl-2-(1-methylethyl)-4H-1,3,5-dithiazine	HMDB0040333	104691-40-9		Organoheterocyclic compounds	Azacyclic compounds	Dithiazinanes
Dihydro-4,6-dimethyl-2-(1-methylpropyl)-4H-1,3,5-dithiazine	HMDB0040337	104691-36-3		Organoheterocyclic compounds	Azacyclic compounds	Dithiazinanes
Dihydro-5-methyl-2(3H)-furanone	HMDB0033840	57129-69-8		Organoheterocyclic compounds	Lactones	Gamma butyrolactones
Dihydro-6-isopropyl-2,4-dimethyl-4H-1,3,5-dithiazine	HMDB0040332	104691-41-0		Organoheterocyclic compounds	Azacyclic compounds	Dithiazinanes
Dihydro-alpha-santalic acid	HMDB0039525			Benzenoids	Benzene and substituted derivatives	Phenylpyruvic acid derivatives
Dihydroactinidiolide	HMDB0035240	15356-74-8		Organoheterocyclic compounds	Benzofurans
Dihydrocapsaicin	HMDB0038457	19408-84-5		Benzenoids	Phenols	Methoxyphenols
Dihydroceramide	HMDB0006752		C12126	Organic acids and derivatives	Carboxylic acids and derivatives	Carboxylic acid derivatives
Dihydrocumambrin A	HMDB0036489	20482-39-7		Lipids and lipid-like molecules	Prenol lipids	Terpene lactones
Dihydroferuloylglycine	HMDB0041725			Benzenoids	Phenols	Methoxyphenols
Dihydrofolic acid	HMDB0001056	4033-27-6	C00415	Organic acids and derivatives	Carboxylic acids and derivatives	Amino acids, peptides, and analogues
Dihydrojasmonic acid	HMDB0033601	98674-52-3		Lipids and lipid-like molecules	Fatty Acyls	Lineolic acids and derivatives
Dihydrolipoate	HMDB0012210	462-20-4	C02147	Lipids and lipid-like molecules	Fatty Acyls	Fatty acids and conjugates
Dihydromelilotoside	HMDB0038334	24696-05-7		Organic oxygen compounds	Organooxygen compounds	Carbohydrates and carbohydrate conjugates
Dihydromyoporone	HMDB0035729	72145-16-5		Lipids and lipid-like molecules	Fatty Acyls	Fatty alcohols
Dihydrosinapic acid	HMDB0041727			Phenylpropanoids and polyketides	Phenylpropanoic acids
Dihydrothymine	HMDB0000079	696-04-8	C00906	Organoheterocyclic compounds	Diazines	Pyrimidines and pyrimidine derivatives
Dihydroxyacetone (dimer)	HMDB0032222	62147-49-3		Organoheterocyclic compounds	Dioxanes	1,4-dioxanes
Dihydroxyacetone Phosphate Acyl Ester	HMDB0011750		C03372	Organic oxygen compounds	Organooxygen compounds	Carbonyl compounds
Dihydroxyfumitremorgin C	HMDB0038581	111427-99-7
Dihydrozeatin	HMDB0012215	23599-75-9	C02029	Organoheterocyclic compounds	Imidazopyrimidines	Purines and purine derivatives
Diisopentyl thiomalate	HMDB0032223	68084-03-7		Lipids and lipid-like molecules	Fatty Acyls	Fatty acid esters
Dimethyl adipate	HMDB0041606	627-93-0		Lipids and lipid-like molecules	Fatty Acyls	Fatty acid esters
Dimethyl dialkyl ammonium chloride	HMDB0032229	8001-54-5		Organic nitrogen compounds	Organonitrogen compounds	Quaternary ammonium salts
Dimethyl fumarate	HMDB0031257	624-49-7		Lipids and lipid-like molecules	Fatty Acyls	Fatty acid esters
Dimethyl succinate	HMDB0033837	106-65-0		Lipids and lipid-like molecules	Fatty Acyls	Fatty acid esters
Dimethylglycine	HMDB0000092	1118-68-9	C01026	Organic acids and derivatives	Carboxylic acids and derivatives	Amino acids, peptides, and analogues
Dimethylmalonic acid	HMDB0002001	595-46-0		Organic acids and derivatives	Carboxylic acids and derivatives	Dicarboxylic acids and derivatives
Dinorcapsaicin	HMDB0036325	61229-09-2		Benzenoids	Phenols	Methoxyphenols
Dinoseb acetate	HMDB0032560	2813-95-8	C19119	Benzenoids	Phenol esters
Dioctyl hexanedioate	HMDB0041619	123-79-5		Lipids and lipid-like molecules	Fatty Acyls	Fatty alcohol esters
Diosbulbinoside D	HMDB0030084	66756-59-0		Organoheterocyclic compounds	Naphthopyrans
Dioscoretine	HMDB0038588	128637-87-6		Lipids and lipid-like molecules	Fatty Acyls	Fatty acids and conjugates
Dioscorine	HMDB0030305	3329-91-7	C10142	Organoheterocyclic compounds	Azaspirodecane derivatives
Diosmetin 7-neohesperidoside	HMDB0039856	38665-01-9		Phenylpropanoids and polyketides	Flavonoids	Flavonoid glycosides
Diosmetin 8-C-(2''-rhamnosylglucoside)	HMDB0037448	98891-92-0		Phenylpropanoids and polyketides	Flavonoids	Flavonoid glycosides
Diosmin	HMDB0029548	520-27-4	C10039	Phenylpropanoids and polyketides	Flavonoids	Flavonoid glycosides
Diphenylamine	HMDB0032562	122-39-4	C11016	Benzenoids	Benzene and substituted derivatives	Aniline and substituted anilines
Diplodiatoxin	HMDB0031471	41060-01-9		Organic acids and derivatives	Keto acids and derivatives	Gamma-keto acids and derivatives
Diplosporin	HMDB0030680	69199-05-9		Organoheterocyclic compounds	Pyrans	Pyranones and derivatives
Dipropyl hexanedioate	HMDB0041614	106-19-4		Lipids and lipid-like molecules	Fatty Acyls	Fatty acid esters
Divanillin	HMDB0032245	2092-49-1		Benzenoids	Benzene and substituted derivatives	Biphenyls and derivatives
DL-Dopa	HMDB0000609	63-84-3	C00355	Organic acids and derivatives	Carboxylic acids and derivatives	Amino acids, peptides, and analogues
Docosadienoate (22:2n6)	HMDB0061714			Lipids and lipid-like molecules	Fatty Acyls	Fatty acids and conjugates
Docosahexaenoic acid	HMDB0002183	6217-54-5	C06429	Lipids and lipid-like molecules	Fatty Acyls	Fatty acids and conjugates
Docosanamide	HMDB0000583	3061-75-4		Lipids and lipid-like molecules	Fatty Acyls	Fatty amides
Docosapentaenoic acid (22n-6)	HMDB0001976	25448-00-4		Lipids and lipid-like molecules	Fatty Acyls	Fatty acids and conjugates
Docosatrienoic acid	HMDB0002823	28845-86-5		Lipids and lipid-like molecules	Fatty Acyls	Fatty acids and conjugates
Dodecanedioic acid	HMDB0000623	693-23-2	C02678	Lipids and lipid-like molecules	Fatty Acyls	Fatty acids and conjugates
Dolichosterone	HMDB0034336	85797-15-5
Dopamine	HMDB0000073	62-31-7	C03758	Benzenoids	Phenols	Benzenediols
Duryl aldehyde	HMDB0032015	5779-72-6		Benzenoids	Benzene and substituted derivatives	Benzoyl derivatives
Ecgonine	HMDB0006548	481-37-8	C10858	Alkaloids and derivatives	Tropane alkaloids
Ecgonine methyl ester	HMDB0006406	1915211	C12448	Alkaloids and derivatives	Tropane alkaloids
Edulisin III	HMDB0041197	158515-39-0		Phenylpropanoids and polyketides	Coumarins and derivatives	Furanocoumarins
Eicosadienoic acid	HMDB0005060	2091-39-6	C16525	Lipids and lipid-like molecules	Fatty Acyls	Fatty acids and conjugates
Eicosapentaenoic acid	HMDB0001999	10417-94-4	C06428	Lipids and lipid-like molecules	Fatty Acyls	Fatty acids and conjugates
Elenaic acid	HMDB0039136	34422-12-3		Organic acids and derivatives	Carboxylic acids and derivatives	Dicarboxylic acids and derivatives
Ellagic acid	HMDB0002899	476-66-4	C10788	Phenylpropanoids and polyketides	Tannins	Hydrolyzable tannins
Emodin	HMDB0035214	518-82-1	C10343	Benzenoids	Anthracenes	Anthraquinones
Encelin	HMDB0034723	15569-50-3	C09404	Lipids and lipid-like molecules	Prenol lipids	Terpene lactones
Enrofloxacin	HMDB0029861	93106-60-6		Organoheterocyclic compounds	Quinolines and derivatives	Quinoline carboxylic acids
ent-16a-Hydroxy-17-acetoxy-19-kauranal	HMDB0041495	177742-55-1
Epiandrosterone	HMDB0000365	481-29-8	C07635	Lipids and lipid-like molecules	Steroids and steroid derivatives	Androstane steroids
Epicatechin	HMDB0001871	490-46-0	C09727	Phenylpropanoids and polyketides	Flavonoids	Flavans
Epinephrine	HMDB0000068	51-43-4	C00788	Benzenoids	Phenols	Benzenediols
Epinine	HMDB0032020	501-15-5	C07453	Benzenoids	Phenols	Benzenediols
Epoxyanethole	HMDB0034615			Benzenoids	Phenol ethers	Anisoles
Epoxyeremopetasinorol	HMDB0029670	182127-78-2		Organoheterocyclic compounds	Oxanes
Epsilon-caprolactam	HMDB0062769	105-60-2		Organoheterocyclic compounds	Lactams	Caprolactams
Equol	HMDB0002209	531-95-3	C14131	Phenylpropanoids and polyketides	Isoflavonoids	Isoflavans
Ercalcitriol	HMDB0006225	60133-18-8		Lipids and lipid-like molecules	Steroids and steroid derivatives	Vitamin D and derivatives
Eremopetasidione	HMDB0040778	163135-94-2		Lipids and lipid-like molecules	Prenol lipids	Sesquiterpenoids
Eremopetasinorol	HMDB0029668	182127-77-1		Organic oxygen compounds	Organooxygen compounds	Alcohols and polyols
Eremopetasinorone A	HMDB0029669	182127-76-0		Organic oxygen compounds	Organooxygen compounds	Carbonyl compounds
Ergocalciferol	HMDB0000900	50-14-6	C05441	Lipids and lipid-like molecules	Steroids and steroid derivatives	Vitamin D and derivatives
Ergosterol	HMDB0000878	57-87-4	C01694	Lipids and lipid-like molecules	Steroids and steroid derivatives	Ergostane steroids
Erinapyrone A	HMDB0041426	146064-66-6		Organoheterocyclic compounds	Pyrans	Pyranones and derivatives
Erinapyrone C	HMDB0041026	157207-53-9		Organoheterocyclic compounds	Pyrans	Pyranones and derivatives
Eriodictin	HMDB0037480	480-35-3		Phenylpropanoids and polyketides	Flavonoids	Flavonoid glycosides
Eriodictyol	HMDB0005810	552-58-9	C05631	Phenylpropanoids and polyketides	Flavonoids	Flavans
Erucic acid	HMDB0002068	112-86-7	C08316	Lipids and lipid-like molecules	Fatty Acyls	Fatty acids and conjugates
Erythrono-1,4-lactone	HMDB0000349	17675-99-9		Organoheterocyclic compounds	Lactones	Gamma butyrolactones
Erythroskyrin	HMDB0030464	4987-27-3		Organoheterocyclic compounds	Furofurans
Escitalopram	HMDB0005028	128196-01-0		Benzenoids	Benzene and substituted derivatives	Phenylbutylamines
Estradiol	HMDB0000151	50-28-2	C00951	Lipids and lipid-like molecules	Steroids and steroid derivatives	Estrane steroids
Estriol	HMDB0000153	50-27-1	C05141	Lipids and lipid-like molecules	Steroids and steroid derivatives	Estrane steroids
Estrone	HMDB0000145	53-16-7	C00468	Lipids and lipid-like molecules	Steroids and steroid derivatives	Estrane steroids
Ethenyl acetate	HMDB0031209	108-05-4	C19309	Organic acids and derivatives	Carboxylic acids and derivatives	Carboxylic acid derivatives
Ethoxyquin	HMDB0039531	91-53-2		Organoheterocyclic compounds	Quinolines and derivatives	Quinolones and derivatives
Ethyl (2E,4E,7Z)-Decatrienoate	HMDB0035375	28290-88-2		Lipids and lipid-like molecules	Fatty Acyls	Fatty acid esters
Ethyl (2E,6Z)-dodecadienoate	HMDB0031015	28380-08-7		Lipids and lipid-like molecules	Fatty Acyls	Fatty acid esters
Ethyl (Z,Z)-5,8-tetradecadienoate	HMDB0039131	28369-25-7		Lipids and lipid-like molecules	Fatty Acyls	Fatty acid esters
Ethyl 2-furanacrylate	HMDB0041611	53282-12-5		Lipids and lipid-like molecules	Fatty Acyls	Fatty acid esters
Ethyl 2-phenyl-3-furancarboxylate	HMDB0038017	50626-02-3		Organoheterocyclic compounds	Furans	Furoic acid and derivatives
Ethyl 3-octenoate	HMDB0032275	1117-65-3		Lipids and lipid-like molecules	Fatty Acyls	Fatty acid esters
Ethyl 3,4,5-trimethoxybenzoate	HMDB0038627	6178-44-5		Benzenoids	Benzene and substituted derivatives	Benzoic acids and derivatives
Ethyl acetate	HMDB0031217	141-78-6	C00849	Organic acids and derivatives	Carboxylic acids and derivatives	Carboxylic acid derivatives
Ethyl acrylate	HMDB0033978	140-88-5	C19238	Organic acids and derivatives	Carboxylic acids and derivatives	Acrylic acids and derivatives
Ethyl Arachidonate	HMDB0062725	1808-26-0		Lipids and lipid-like molecules	Fatty Acyls	Fatty acid esters
Ethyl carbamate	HMDB0031219	51-79-6	C01537	Organic acids and derivatives	Carboximidic acids and derivatives
Ethyl glucuronide	HMDB0010325	17685-04-0		Organic oxygen compounds	Organooxygen compounds	Carbohydrates and carbohydrate conjugates
Ethyl hexadecanoate	HMDB0029811	628-97-7		Lipids and lipid-like molecules	Fatty Acyls	Fatty acid esters
Ethyl hydrogen fumarate	HMDB0040207	204296		Lipids and lipid-like molecules	Fatty Acyls	Fatty acid esters
Ethyl levulinate	HMDB0040433	539-88-8		Organic acids and derivatives	Keto acids and derivatives	Gamma-keto acids and derivatives
Ethyl maltol	HMDB0031735	1110651		Organoheterocyclic compounds	Pyrans	Pyranones and derivatives
Ethyl N-methylanthranilate	HMDB0033763	35472-56-1		Benzenoids	Benzene and substituted derivatives	Benzoic acids and derivatives
Ethyl oleate	HMDB0034451	111-62-6	C03425	Lipids and lipid-like molecules	Fatty Acyls	Fatty acid esters
Ethyl vanillin	HMDB0029665	121-32-4		Organic oxygen compounds	Organooxygen compounds	Carbonyl compounds
Ethyl vanillin isobutyrate	HMDB0037683	188417-26-7		Benzenoids	Phenol esters
Ethylbenzene	HMDB0059905			Benzenoids	Benzene and substituted derivatives
Ethylene brassylate	HMDB0040459	105-95-3		Phenylpropanoids and polyketides	Macrolides and analogues
Ethylparaben	HMDB0032573	120-47-8		Benzenoids	Benzene and substituted derivatives	Benzoic acids and derivatives
Ethylvanillin glucoside	HMDB0037682	122397-96-0		Organic oxygen compounds	Organooxygen compounds	Carbohydrates and carbohydrate conjugates
Etonogestrel	HMDB0014439	54048-10-1		Lipids and lipid-like molecules	Steroids and steroid derivatives	Estrane steroids
Eucaglobulin	HMDB0036742	241130-84-7		Lipids and lipid-like molecules	Saccharolipids
Eudesmic acid	HMDB0033839	118-41-2		Benzenoids	Benzene and substituted derivatives	Benzoic acids and derivatives
Eugenin	HMDB0036627	480-34-2		Organoheterocyclic compounds	Benzopyrans	1-benzopyrans
Eugenitol	HMDB0029466	491-48-5		Organoheterocyclic compounds	Benzopyrans	1-benzopyrans
Eugenol	HMDB0005809	97-53-0	C10453	Benzenoids	Phenols	Methoxyphenols
Eugenyl benzoate	HMDB0032056	531-26-0		Phenylpropanoids and polyketides	Depsides and depsidones
Eupatilin	HMDB0029469	22368-21-4	C10040	Phenylpropanoids and polyketides	Flavonoids	O-methylated flavonoids
Falimint	HMDB0040988	553-20-8		Benzenoids	Benzene and substituted derivatives	Nitrobenzenes
Fauronyl acetate	HMDB0036422	2658-82-4		Lipids and lipid-like molecules	Prenol lipids	Sesquiterpenoids
Feniculin	HMDB0030838	78259-41-3		Benzenoids	Phenol ethers
Feruloyl-2-hydroxyputrescine	HMDB0033465			Phenylpropanoids and polyketides	Cinnamic acids and derivatives	Hydroxycinnamic acids and derivatives
Flavidulol A	HMDB0039152	117568-32-8		Benzenoids	Phenol ethers	Anisoles
Flavidulol C	HMDB0039150	117568-34-0		Benzenoids	Phenol ethers	Anisoles
Flazine	HMDB0033459	100041-05-2		Alkaloids and derivatives	Harmala alkaloids
Flusilazole	HMDB0039815	85509-19-9		Benzenoids	Benzene and substituted derivatives	Halobenzenes
Fluticasone propionate	HMDB0005036	80474-14-2		Lipids and lipid-like molecules	Steroids and steroid derivatives	Steroid esters
Folinic acid	HMDB0001562	21314	C03479	Organoheterocyclic compounds	Pteridines and derivatives	Pterins and derivatives
Formononetin	HMDB0005808	485-72-3	C00858	Phenylpropanoids and polyketides	Isoflavonoids	O-methylated isoflavonoids
Formyl-5-hydroxykynurenamine	HMDB0012948	958733-17-0	C05647	Organic oxygen compounds	Organooxygen compounds	Carbonyl compounds
Formylanthranilic acid	HMDB0004089	3342-77-6	C05653	Benzenoids	Benzene and substituted derivatives	Benzoic acids and derivatives
Formylfusarochromanone	HMDB0038970	136685-28-4		Organoheterocyclic compounds	Benzopyrans	1-benzopyrans
Fragransin B2	HMDB0038953	112572-55-1		Lignans, neolignans and related compounds	Furanoid lignans	Tetrahydrofuran lignans
Fragransol B	HMDB0033538	114394-20-6		Phenylpropanoids and polyketides	2-arylbenzofuran flavonoids
Fragransol C	HMDB0030333	114926-96-4		Phenylpropanoids and polyketides	2-arylbenzofuran flavonoids
Fragransol D	HMDB0030439	114892-43-2		Phenylpropanoids and polyketides	2-arylbenzofuran flavonoids
Fructose 6-phosphate	HMDB0000124	643-13-0	C00085	Organic oxygen compounds	Organooxygen compounds	Carbohydrates and carbohydrate conjugates
FS4 toxin	HMDB0037064			Organic oxygen compounds	Organooxygen compounds	Alcohols and polyols
Fumaric acid	HMDB0000134	110-17-8	C00122	Organic acids and derivatives	Carboxylic acids and derivatives	Dicarboxylic acids and derivatives
Fumitremorgin B	HMDB0030203	12626-17-4		Organoheterocyclic compounds	Indoles and derivatives	Carbazoles
Furcelleran	HMDB0037510	9000-21-9		Phenylpropanoids and polyketides	Cinnamic acids and derivatives	Cinnamic acid esters
Furfuryl propyl disulfide	HMDB0032289	252736-36-0		Organoheterocyclic compounds	Heteroaromatic compounds
Furocoumarinic acid glucoside	HMDB0029601			Organic oxygen compounds	Organooxygen compounds	Carbohydrates and carbohydrate conjugates
Galactinol	HMDB0005826		C01235	Organic oxygen compounds	Organooxygen compounds	Carbohydrates and carbohydrate conjugates
Gallic acid	HMDB0005807	149-91-7	C01424	Benzenoids	Benzene and substituted derivatives	Benzoic acids and derivatives
gamma-Carboxyglutamic acid	HMDB0041900	53445-96-8		Organic acids and derivatives	Carboxylic acids and derivatives	Amino acids, peptides, and analogues
gamma-Crocetin	HMDB0035099	5892-54-6		Lipids and lipid-like molecules	Prenol lipids	Diterpenoids
gamma-Eudesmol rhamnoside	HMDB0037961	349112-31-8		Lipids and lipid-like molecules	Prenol lipids	Sesquiterpenoids
gamma-Glutaminyl-4-hydroxybenzene	HMDB0029451	30382-24-2		Organic acids and derivatives	Carboxylic acids and derivatives	Amino acids, peptides, and analogues
gamma-Glutamyl-S-methylcysteinyl-beta-alanine	HMDB0039504	102148-91-4		Organic acids and derivatives	Peptidomimetics	Hybrid peptides
gamma-Glutamylaspartic acid	HMDB0030419	16804-55-0		Organic acids and derivatives	Carboxylic acids and derivatives	Amino acids, peptides, and analogues
gamma-Glutamylleucine	HMDB0011171	2566-39-4		Organic acids and derivatives	Carboxylic acids and derivatives	Amino acids, peptides, and analogues
gamma-Glutamylmethionine	HMDB0034367	17663-87-5		Organic acids and derivatives	Carboxylic acids and derivatives	Amino acids, peptides, and analogues
Gamma-Linolenic acid	HMDB0003073	506-26-3	C06426	Lipids and lipid-like molecules	Fatty Acyls	Lineolic acids and derivatives
Gamma-terpinene	HMDB0005806	99-85-4	C09900	Hydrocarbons	Unsaturated hydrocarbons	Branched unsaturated hydrocarbons
Ganoderal A	HMDB0035983	104700-98-3
Ganoderic acid A	HMDB0034931	81907-62-2		Lipids and lipid-like molecules	Prenol lipids	Triterpenoids
Ganoderiol A	HMDB0035326
Ganoderiol H	HMDB0037783	114612-72-5
Ganodosterone	HMDB0039148	19698-66-9		Lipids and lipid-like molecules	Steroids and steroid derivatives	Ergostane steroids
Ganosporelactone B	HMDB0036403	138008-05-6		Benzenoids	Benzene and substituted derivatives	Benzoic acids and derivatives
Genipin	HMDB0035830	6902-77-8	C09780	Lipids and lipid-like molecules	Prenol lipids	Monoterpenoids
Geniposidic acid	HMDB0034942	27741-01-1	C11673	Lipids and lipid-like molecules	Prenol lipids	Terpene glycosides
Genistein	HMDB0003217	446-72-0	C06563	Phenylpropanoids and polyketides	Isoflavonoids	Isoflav-2-enes
Genistin	HMDB0033988	529-59-9	C09126	Phenylpropanoids and polyketides	Isoflavonoids	Isoflavonoid O-glycosides
Gentiatibetine	HMDB0033485	26005-36-7		Organoheterocyclic compounds	Pyranopyridines
Gentisate aldehyde	HMDB0004062	1194-98-5	C05585	Organic oxygen compounds	Organooxygen compounds	Carbonyl compounds
Gentisic acid	HMDB0000152	490-79-9	C00628	Benzenoids	Benzene and substituted derivatives	Benzoic acids and derivatives
Geraniol	HMDB0005812	106-25-2	C09871	Lipids and lipid-like molecules	Prenol lipids	Monoterpenoids
Geranyl acetoacetate	HMDB0038256	10032-00-5		Lipids and lipid-like molecules	Fatty Acyls	Fatty alcohol esters
Geranylgeranylcysteine	HMDB0011678	169523-06-2		Lipids and lipid-like molecules	Prenol lipids	Diterpenoids
Gibberellin A19	HMDB0036896	6980-44-5		Lipids and lipid-like molecules	Prenol lipids	Diterpenoids
Gibberellin A32	HMDB0035037	32165-30-3		Lipids and lipid-like molecules	Prenol lipids	Diterpenoids
Gibberellin A50	HMDB0035038	68062-25-9		Lipids and lipid-like molecules	Prenol lipids	Diterpenoids
Gibberellin A54	HMDB0035048	72533-75-6		Lipids and lipid-like molecules	Prenol lipids	Diterpenoids
Gibberellin A61	HMDB0034987	81826-98-4		Lipids and lipid-like molecules	Prenol lipids	Diterpenoids
Gibberellin A68	HMDB0035609	71177-41-8		Lipids and lipid-like molecules	Prenol lipids	Diterpenoids
Gibberellin A79	HMDB0039623	132043-65-3		Lipids and lipid-like molecules	Prenol lipids	Diterpenoids
Gibberellin A86	HMDB0038450	138703-93-2		Lipids and lipid-like molecules	Prenol lipids	Diterpenoids
Gingerenone C	HMDB0034720	128701-01-9		Phenylpropanoids and polyketides	Diarylheptanoids	Linear diarylheptanoids
Gingerglycolipid A	HMDB0041093	145937-22-0		Lipids and lipid-like molecules	Glycerolipids	Glycosylglycerols
Gingerol	HMDB0005783	58253-27-3	C10462	Benzenoids	Phenols	Methoxyphenols
Ginkgoic acid	HMDB0033897	22910-60-7	C10794	Benzenoids	Benzene and substituted derivatives	Benzoic acids and derivatives
Ginkgolide A	HMDB0036862	15291-75-5		Lipids and lipid-like molecules	Prenol lipids	Sesquiterpenoids
Ginkgolide B	HMDB0036861	15291-77-7		Lipids and lipid-like molecules	Prenol lipids	Terpene lactones
Ginkgotoxin	HMDB0029455	1464-33-1		Organoheterocyclic compounds	Pyridines and derivatives	Pyridoxines
Ginsenoside Rh6	HMDB0039436	343780-67-6
Ginsenoyne E	HMDB0037646	126146-63-2		Organic oxygen compounds	Organooxygen compounds	Carbonyl compounds
Ginsenoyne F	HMDB0039569	142449-71-6		Organic acids and derivatives	Carboxylic acids and derivatives	Carboxylic acid derivatives
Ginsenoyne N	HMDB0035523
Glandulone A	HMDB0038547			Lipids and lipid-like molecules	Prenol lipids	Sesquiterpenoids
Glandulone C	HMDB0039859			Lipids and lipid-like molecules	Prenol lipids	Sesquiterpenoids
Glaucarubin	HMDB0035626	1448-23-3	C08760	Lipids and lipid-like molecules	Prenol lipids	Terpene lactones
Glechomafuran	HMDB0036772	38146-67-7		Phenylpropanoids and polyketides	Cinnamic acids and derivatives	Hydroxycinnamic acids and derivatives
Glicophenone	HMDB0035467			Phenylpropanoids and polyketides	Stilbenes
Glucaric acid	HMDB0000663	25525-21-7	C00818	Organic oxygen compounds	Organooxygen compounds	Carbohydrates and carbohydrate conjugates
Glucocaffeic acid	HMDB0034313	17093-82-2		Organic oxygen compounds	Organooxygen compounds	Carbohydrates and carbohydrate conjugates
Gluconic acid	HMDB0000625	526-95-4	C00257	Organic oxygen compounds	Organooxygen compounds	Carbohydrates and carbohydrate conjugates
Gluconolactone	HMDB0000150	90-80-2	C00198	Organic oxygen compounds	Organooxygen compounds	Carbohydrates and carbohydrate conjugates
Glucopyranosylmoranoline	HMDB0059718	80312-32-9		Organic oxygen compounds	Organooxygen compounds	Carbohydrates and carbohydrate conjugates
Glucosamine	HMDB0001514	3416-24-8	C00329	Organic oxygen compounds	Organooxygen compounds	Carbohydrates and carbohydrate conjugates
Glucose 1-phosphate	HMDB0001586	59-56-3	C00103	Organic oxygen compounds	Organooxygen compounds	Carbohydrates and carbohydrate conjugates
Glucose-1,3-mannose oligosaccharide	HMDB0060068			Organic oxygen compounds	Organooxygen compounds	Carbohydrates and carbohydrate conjugates
Glucosereductone	HMDB0040261	497-15-4		Organic oxygen compounds	Organooxygen compounds	Carbonyl compounds
Glucosyl (2E,6E,10x)-10,11-dihydroxy-2,6-farnesadienoate	HMDB0037823	204927-92-4		Lipids and lipid-like molecules	Prenol lipids	Terpene glycosides
Glucosyl 6-hydroxy-2,6-dimethyl-2E,7-octadienoate	HMDB0035822	191548-38-6		Organic oxygen compounds	Organooxygen compounds	Carbohydrates and carbohydrate conjugates
Glucosylceramide (d18:1/12:0)	HMDB0004969		C01190	Lipids and lipid-like molecules	Sphingolipids	Glycosphingolipids
Glutamylaspartic acid	HMDB0028815	3918-84-1		Organic acids and derivatives	Peptidomimetics	Hybrid peptides
Glutamylglutamic acid	HMDB0028818	3929-61-1		Organic acids and derivatives	Carboxylic acids and derivatives	Amino acids, peptides, and analogues
Glutaral	HMDB0029599	111-30-8	C12518	Organic oxygen compounds	Organooxygen compounds	Carbonyl compounds
Glutaric acid	HMDB0000661	110-94-1	C00489	Organic acids and derivatives	Carboxylic acids and derivatives	Dicarboxylic acids and derivatives
Glyceollin III	HMDB0034041	61080-23-7	C15511	Phenylpropanoids and polyketides	Isoflavonoids	Furanoisoflavonoids
Glyceraldehyde	HMDB0001051	56-82-6	C02154	Organic oxygen compounds	Organooxygen compounds	Carbohydrates and carbohydrate conjugates
Glyceric acid	HMDB0000139	473-81-4	C00258	Organic oxygen compounds	Organooxygen compounds	Carbohydrates and carbohydrate conjugates
Glycerol	HMDB0000131	56-81-5	C00116	Organic oxygen compounds	Organooxygen compounds	Carbohydrates and carbohydrate conjugates
Glycerol 1-(5-hydroxydodecanoate)	HMDB0040168	26446-32-2		Lipids and lipid-like molecules	Fatty Acyls	Fatty alcohols
Glycerophosphocholine	HMDB0000086	28319-77-9	C00670	Lipids and lipid-like molecules	Glycerophospholipids	Glycerophosphocholines
Glycerylphosphorylethanolamine	HMDB0000114	1190-00-7	C01233	Lipids and lipid-like molecules	Glycerophospholipids	Glycerophosphoethanolamines
Glycine	HMDB0000123	56-40-6	C00037	Organic acids and derivatives	Carboxylic acids and derivatives	Amino acids, peptides, and analogues
Glycitein	HMDB0005781	40957-83-3	C14536	Phenylpropanoids and polyketides	Isoflavonoids	Isoflav-2-enes
Glycitin	HMDB0002219			Phenylpropanoids and polyketides	Isoflavonoids	Isoflavonoid O-glycosides
Glycocholic acid	HMDB0000138	475-31-0	C01921	Lipids and lipid-like molecules	Steroids and steroid derivatives	Bile acids, alcohols and derivatives
Glycolic acid	HMDB0000115	79-14-1	C00160	Organic acids and derivatives	Hydroxy acids and derivatives	Alpha hydroxy acids and derivatives
Glycylglycylglycine	HMDB0029419	556-33-2		Organic acids and derivatives	Carboxylic acids and derivatives	Amino acids, peptides, and analogues
Glycyrrhetinic acid	HMDB0011628	471-53-4	C02283	Lipids and lipid-like molecules	Prenol lipids	Triterpenoids
Glyoxylic acid	HMDB0000119	298-12-4	C00048	Organic acids and derivatives	Carboxylic acids and derivatives	Carboxylic acids
Glyzarin	HMDB0029534	62820-28-4		Phenylpropanoids and polyketides	Isoflavonoids	Isoflav-2-enes
Gravacridonediolacetate	HMDB0038554	136591-55-4		Organoheterocyclic compounds	Quinolines and derivatives	Benzoquinolines
Gravacridonol	HMDB0039756	81545-69-9		Organoheterocyclic compounds	Quinolines and derivatives	Benzoquinolines
Graveoline	HMDB0033480	485-61-0	C10689	Organoheterocyclic compounds	Quinolines and derivatives	Quinolones and derivatives
Grevilline C	HMDB0033250	41744-34-7		Benzenoids	Phenols	Benzenediols
Grossamide	HMDB0040370	80510-06-1		Phenylpropanoids and polyketides	2-arylbenzofuran flavonoids
Guaiacol	HMDB0001398	32994	C01502	Benzenoids	Phenols	Methoxyphenols
Guaicyl acetate	HMDB0032030	613-70-7		Benzenoids	Phenol esters
Guanidinosuccinic acid	HMDB0003157	6133-30-8	C03139	Organic acids and derivatives	Carboxylic acids and derivatives	Amino acids, peptides, and analogues
Guanine	HMDB0000132	73-40-5	C00242	Organoheterocyclic compounds	Imidazopyrimidines	Purines and purine derivatives
Guanosine	HMDB0000133	118-00-3	C00387	Nucleosides, nucleotides, and analogues	Purine nucleosides
Guanosine diphosphate	HMDB0001201	146-91-8	C00035	Nucleosides, nucleotides, and analogues	Purine nucleotides	Purine ribonucleotides
Guanosine monophosphate	HMDB0001397	85-32-5	C00144	Nucleosides, nucleotides, and analogues	Purine nucleotides	Purine ribonucleotides
Gynocardin	HMDB0029913	14332-17-3	C08331	Organic oxygen compounds	Organooxygen compounds	Carbohydrates and carbohydrate conjugates
Halocins	HMDB0038173	120501-02-2		Benzenoids	Benzene and substituted derivatives	Diphenylmethanes
Harderoporphyrin	HMDB0000683	30783-27-8
Harmanine	HMDB0035197	221585		Organic oxygen compounds	Organooxygen compounds	Alcohols and polyols
Hemiariensin	HMDB0029869	112448-60-9		Lignans, neolignans and related compounds	Dibenzylbutane lignans
Heneicosanoic acid	HMDB0002345	2363-71-5		Lipids and lipid-like molecules	Fatty Acyls	Fatty acids and conjugates
Hepoxilin B3	HMDB0004690		C14810	Lipids and lipid-like molecules	Fatty Acyls	Eicosanoids
Heptylmalonic acid	HMDB0059719			Lipids and lipid-like molecules	Fatty Acyls	Fatty acids and conjugates
Hericenone A	HMDB0035879	126654-52-2		Lipids and lipid-like molecules	Prenol lipids	Terpene lactones
Herierin III	HMDB0038760	131123-56-3		Organoheterocyclic compounds	Pyrans	Pyranones and derivatives
Herierin IV	HMDB0038761	131123-57-4		Organoheterocyclic compounds	Pyrans	Pyranones and derivatives
Hesperetin	HMDB0005782	520-33-2	C01709	Phenylpropanoids and polyketides	Flavonoids	O-methylated flavonoids
Hesperetin 7-neohesperidoside	HMDB0030748	13241-33-3	C09806	Lignans, neolignans and related compounds	Cyclobutane lignans
Hesperidin	HMDB0003265	520-26-3	C09755	Phenylpropanoids and polyketides	Flavonoids	Flavonoid glycosides
Heteroflavanone A	HMDB0040910	151171-28-7		Phenylpropanoids and polyketides	Flavonoids	O-methylated flavonoids
Heterophyllin	HMDB0034660			Phenylpropanoids and polyketides	Flavonoids	Flavones
Hexadecanedioic acid	HMDB0000672	505-54-4	C19615	Lipids and lipid-like molecules	Fatty Acyls	Fatty acids and conjugates
Hexadecanedioic acid mono-L-carnitine ester	HMDB0000712	42150-38-9		Lipids and lipid-like molecules	Fatty Acyls	Fatty acid esters
Hexadecyl ferulate	HMDB0039317	158306-36-6		Phenylpropanoids and polyketides	Cinnamic acids and derivatives	Hydroxycinnamic acids and derivatives
Hexamethylquercetagetin	HMDB0029308	1251-84-9		Phenylpropanoids and polyketides	Flavonoids	O-methylated flavonoids
Hexyl 2-furoate	HMDB0037725	39251-86-0		Organoheterocyclic compounds	Furans	Furoic acid and derivatives
Hexylamine	HMDB0032323	111-26-2	C08306	Organic nitrogen compounds	Organonitrogen compounds	Amines
Histidinyl-Gamma-glutamate	HMDB0028899			Organic acids and derivatives	Carboxylic acids and derivatives	Amino acids, peptides, and analogues
Homoarecoline	HMDB0038321	28125-84-0		Alkaloids and derivatives
Homodolicholide	HMDB0033907	86630-40-2		Organoheterocyclic compounds	Benzopyrans	1-benzopyrans
Homogentisic acid	HMDB0000130	451-13-8	C00544	Benzenoids	Benzene and substituted derivatives	Phenylacetic acids
Homovanillic acid	HMDB0000118	306-08-1	C05582	Benzenoids	Phenols	Methoxyphenols
Homovanillin	HMDB0005175	5703-24-2	C05581	Benzenoids	Phenols	Methoxyphenols
Hordenine	HMDB0004366	539-15-1	C06199	Benzenoids	Benzene and substituted derivatives	Phenethylamines
Hyaluronic acid	HMDB0002061	9004-61-9	C00518	Organic oxygen compounds	Organooxygen compounds	Carbohydrates and carbohydrate conjugates
Hydantoin-5-propionic acid	HMDB0001212	5624-26-0	C05565	Organoheterocyclic compounds	Azolidines	Imidazolidines
Hydrocinnamic acid	HMDB0000764	501-52-0	C05629	Phenylpropanoids and polyketides	Phenylpropanoic acids
Hydrocotarnine	HMDB0033701	550-10-7	C13534	Organoheterocyclic compounds	Tetrahydroisoquinolines
Hydrogen phosphate	HMDB0000973	14066-19-4	C01293	Homogeneous non-metal compounds	Non-metal oxoanionic compounds	Non-metal phosphates
Hydrojuglone glucoside	HMDB0041191	22427-33-4		Organic oxygen compounds	Organooxygen compounds	Carbohydrates and carbohydrate conjugates
Hydroquinone	HMDB0002434	123-31-9	C00530	Benzenoids	Phenols	Benzenediols
Hydroxycotinine	HMDB0001390	34834-67-8		Organoheterocyclic compounds	Pyridines and derivatives	Pyrrolidinylpyridines
Hydroxyisocaproic acid	HMDB0000746	13748-90-8		Lipids and lipid-like molecules	Fatty Acyls	Fatty acids and conjugates
Hydroxykynurenine	HMDB0000732	484-78-6	C02794	Organic oxygen compounds	Organooxygen compounds	Carbonyl compounds
Hydroxyoctanoic acid	HMDB0000711	617-73-2		Lipids and lipid-like molecules	Fatty Acyls	Fatty acids and conjugates
Hydroxypelenolide	HMDB0036663	17909-94-3		Lipids and lipid-like molecules	Prenol lipids	Terpene lactones
Hydroxyphenylacetylglycine	HMDB0000735	28116-23-6	C05596	Organic acids and derivatives	Carboxylic acids and derivatives	Amino acids, peptides, and analogues
Hydroxyphenyllactic acid	HMDB0000755	306-23-0	C03672	Phenylpropanoids and polyketides	Phenylpropanoic acids
Hydroxyprolyl-Asparagine	HMDB0028858			Organic acids and derivatives	Carboxylic acids and derivatives	Amino acids, peptides, and analogues
Hydroxyprolyl-Proline	HMDB0028871			Organic acids and derivatives	Carboxylic acids and derivatives	Amino acids, peptides, and analogues
Hydroxytanshinone	HMDB0036635	18887-18-8
Hydroxytyrosol	HMDB0005784	10597-60-1		Benzenoids	Phenols	Tyrosols and derivatives
Hydroxytyrosol 1-O-glucoside	HMDB0041024	76873-99-9		Organic oxygen compounds	Organooxygen compounds	Carbohydrates and carbohydrate conjugates
Hypogeic acid	HMDB0002186	2416-19-5		Lipids and lipid-like molecules	Fatty Acyls	Fatty acids and conjugates
Hypoxanthine	HMDB0000157	68-94-0	C00262	Organoheterocyclic compounds	Imidazopyrimidines	Purines and purine derivatives
Icariside B8	HMDB0036846	126176-78-1		Lipids and lipid-like molecules	Prenol lipids	Terpene glycosides
Icariside E5	HMDB0034749	126176-79-2		Phenylpropanoids and polyketides	Stilbenes	Stilbene glycosides
Imidaprilat	HMDB0041908	89371-44-8		Organic acids and derivatives	Carboxylic acids and derivatives	Amino acids, peptides, and analogues
Imidazole-4-acetaldehyde	HMDB0003905	645-14-7	C05130	Organoheterocyclic compounds	Azoles	Imidazoles
Indole-3-carbinol	HMDB0005785	700-06-1		Organoheterocyclic compounds	Indoles and derivatives	Indoles
Indole-3-carboxylic acid	HMDB0003320	771-50-6	C19837	Organoheterocyclic compounds	Indoles and derivatives	Indolecarboxylic acids and derivatives
Indole-3-propionic acid	HMDB0002302	830-96-6		Organoheterocyclic compounds	Indoles and derivatives	Indolyl carboxylic acids and derivatives
Indoleacetaldehyde	HMDB0001190	2591-98-2	C00637	Organoheterocyclic compounds	Indoles and derivatives	Indoles
Indoleacetic acid	HMDB0000197	87-51-4	C00954	Organoheterocyclic compounds	Indoles and derivatives	Indolyl carboxylic acids and derivatives
Indoleacrylic acid	HMDB0000734	1204-06-4		Organoheterocyclic compounds	Indoles and derivatives	Indoles
Indolelactic acid	HMDB0000671	1821-52-9	C02043	Organoheterocyclic compounds	Indoles and derivatives	Indolyl carboxylic acids and derivatives
Ipomeamaronol	HMDB0038148	26767-96-4		Lipids and lipid-like molecules	Fatty Acyls	Fatty alcohols
Ipomeamaronolide	HMDB0040905	92448-61-8		Organoheterocyclic compounds	Dihydrofurans	Furanones
Iso-Valeraldehyde	HMDB0006478	590-86-3	C07329	Organic oxygen compounds	Organooxygen compounds	Carbonyl compounds
Isoalantolactone	HMDB0035934	470-17-7	C09484	Lipids and lipid-like molecules	Prenol lipids	Terpene lactones
Isoallolithocholic acid	HMDB0000713	2276-93-9		Lipids and lipid-like molecules	Steroids and steroid derivatives	Bile acids, alcohols and derivatives
Isoamyl 2-furonpropionate	HMDB0037735	7779-67-1		Lipids and lipid-like molecules	Fatty Acyls	Fatty acid esters
Isobutyl 2-furanpropionate	HMDB0037734	105-01-1		Lipids and lipid-like molecules	Fatty Acyls	Fatty acid esters
Isobutyryl-L-carnitine	HMDB0000736	25518-49-4		Lipids and lipid-like molecules	Fatty Acyls	Fatty acid esters
Isobutyrylglycine	HMDB0000730	15926-18-8		Organic acids and derivatives	Carboxylic acids and derivatives	Amino acids, peptides, and analogues
Isocaproic acid	HMDB0000689	646-07-1		Lipids and lipid-like molecules	Fatty Acyls	Fatty acids and conjugates
Isocitric acid	HMDB0000193	320-77-4	C00311	Organic acids and derivatives	Carboxylic acids and derivatives	Tricarboxylic acids and derivatives
Isodillapiole	HMDB0029470	23731-63-7		Organoheterocyclic compounds	Benzodioxoles
Isoelemicin	HMDB0029867	5273-85-8	C16975	Benzenoids	Phenol ethers	Anisoles
Isoeugenitin	HMDB0029473	519-18-6		Organoheterocyclic compounds	Benzopyrans	1-benzopyrans
Isoeugenitol	HMDB0029472	479-06-1		Organoheterocyclic compounds	Benzopyrans	1-benzopyrans
Isoeugenol	HMDB0005802	97-54-1	C10469	Benzenoids	Phenols	Methoxyphenols
Isoeugenol formate	HMDB0037277	7774-96-1		Benzenoids	Phenol ethers	Anisoles
Isoferulic acid	HMDB0000955	537-73-5	C10470	Phenylpropanoids and polyketides	Cinnamic acids and derivatives	Hydroxycinnamic acids and derivatives
Isohumbertiol	HMDB0040686			Lipids and lipid-like molecules	Prenol lipids	Sesquiterpenoids
Isokobusone	HMDB0036791	24173-72-6		Organic oxygen compounds	Organooxygen compounds	Alcohols and polyols
Isoleucyl-Leucine	HMDB0028911			Organic acids and derivatives	Carboxylic acids and derivatives	Amino acids, peptides, and analogues
Isoliquiritigenin	HMDB0037316	961-29-5		Phenylpropanoids and polyketides	Linear 1,3-diarylpropanoids	Chalcones and dihydrochalcones
Isomucronulatol	HMDB0033189	64474-51-7		Phenylpropanoids and polyketides	Isoflavonoids	O-methylated isoflavonoids
Isomurrayazoline	HMDB0030262	85547-20-2		Organoheterocyclic compounds	Quinolines and derivatives	Benzoquinolines
Isonicotinic acid	HMDB0060665	55-22-1		Organoheterocyclic compounds	Pyridines and derivatives	Pyridinecarboxylic acids and derivatives
Isopeonidin 3-rutinoside	HMDB0041753			Phenylpropanoids and polyketides	Flavonoids	Flavonoid glycosides
Isopropenyl acetate	HMDB0032351	108-22-5		Organic acids and derivatives	Carboxylic acids and derivatives	Carboxylic acid derivatives
Isopropyl 3-(3,4-dihydroxyphenyl)-2-hydroxypropanoate	HMDB0041756			Benzenoids	Phenols	Benzenediols
Isopropyl cinnamate	HMDB0037701	2147784		Phenylpropanoids and polyketides	Cinnamic acids and derivatives	Cinnamic acid esters
Isopropyl formate	HMDB0040579	625-55-8		Organic acids and derivatives	Carboxylic acids and derivatives	Carboxylic acid derivatives
Isopropylmaleate	HMDB0012241		C02631	Lipids and lipid-like molecules	Fatty Acyls	Fatty acids and conjugates
Isopulegone caffeate	HMDB0029566	179694-78-1		Phenylpropanoids and polyketides	Cinnamic acids and derivatives	Hydroxycinnamic acids and derivatives
Isorhamnetin	HMDB0002655	480-19-3	C10084	Phenylpropanoids and polyketides	Flavonoids	Flavones
Isorhoifolin	HMDB0037349	552-57-8		Phenylpropanoids and polyketides	Flavonoids	Flavonoid glycosides
Isosakuranin	HMDB0029481	491-69-0		Phenylpropanoids and polyketides	Flavonoids	Flavonoid glycosides
Isosativan	HMDB0034024	60102-29-6		Phenylpropanoids and polyketides	Isoflavonoids	O-methylated isoflavonoids
Isosinensetin	HMDB0037599	17290-70-9		Phenylpropanoids and polyketides	Flavonoids	O-methylated flavonoids
Isovaleric acid	HMDB0000718	503-74-2	C08262	Lipids and lipid-like molecules	Fatty Acyls	Fatty acids and conjugates
Isovalerylalanine	HMDB0000747	68219-63-6		Organic acids and derivatives	Carboxylic acids and derivatives	Amino acids, peptides, and analogues
Isovalerylglutamic acid	HMDB0000726	80154-63-8		Organic acids and derivatives	Carboxylic acids and derivatives	Amino acids, peptides, and analogues
Isovalerylglycine	HMDB0000678	16284-60-9		Organic acids and derivatives	Carboxylic acids and derivatives	Amino acids, peptides, and analogues
Isovalerylsarcosine	HMDB0002087	88127-29-1		Organic acids and derivatives	Carboxylic acids and derivatives	Amino acids, peptides, and analogues
Isoxanthohumol B	HMDB0035499			Phenylpropanoids and polyketides	Linear 1,3-diarylpropanoids	Chalcones and dihydrochalcones
Isoyatein	HMDB0033258	101751-72-8		Lignans, neolignans and related compounds	Furanoid lignans	Tetrahydrofuran lignans
Istanbulin A	HMDB0037055	35481-83-5		Lipids and lipid-like molecules	Prenol lipids	Terpene lactones
Itaconic acid	HMDB0002092	97-65-4	C00490	Lipids and lipid-like molecules	Fatty Acyls	Fatty acids and conjugates
Italipyrone	HMDB0041307	75680-21-6		Benzenoids	Benzene and substituted derivatives	Acetophenones
Jasmonic acid	HMDB0032797	59366-47-1	C08491	Lipids and lipid-like molecules	Fatty Acyls	Lineolic acids and derivatives
Kaempferide	HMDB0037441	491-54-3		Phenylpropanoids and polyketides	Flavonoids	Flavones
Kaempferol	HMDB0005801	520-18-3	C05903	Phenylpropanoids and polyketides	Flavonoids	Flavones
Kamahine C	HMDB0038935	144841-11-2		Organic oxygen compounds	Organooxygen compounds	Ethers
Kamolonol	HMDB0039036	94898-76-7		Phenylpropanoids and polyketides	Coumarins and derivatives
Kanokoside A	HMDB0035635	64703-85-1		Organic acids and derivatives	Carboxylic acids and derivatives	Amino acids, peptides, and analogues
Kanzonol G	HMDB0040613	152511-45-0		Phenylpropanoids and polyketides	Isoflavonoids	Isoflavans
Kanzonol O	HMDB0041102	156250-69-0		Phenylpropanoids and polyketides	Isoflavonoids	Pyranoisoflavonoids
Kanzonol V	HMDB0029788	184584-65-4		Phenylpropanoids and polyketides	2-arylbenzofuran flavonoids
Kinetin	HMDB0012245	525-79-1	C08272	Organoheterocyclic compounds	Imidazopyrimidines	Purines and purine derivatives
Kinetin-7-N-glucoside	HMDB0012243			Organic oxygen compounds	Organooxygen compounds	Carbohydrates and carbohydrate conjugates
Koenigine	HMDB0030207	28513-33-9		Organoheterocyclic compounds	Indoles and derivatives	Carbazoles
Koenimbine	HMDB0030210	21087-98-9		Organoheterocyclic compounds	Indoles and derivatives	Carbazoles
Kojibiose	HMDB0011742	2140-29-6	C19632	Lipids and lipid-like molecules	Fatty Acyls	Fatty acyl glycosides
Kynurenic acid	HMDB0000715	492-27-3	C01717	Organoheterocyclic compounds	Quinolines and derivatives	Quinoline carboxylic acids
L-1,2,3,4-Tetrahydro-beta-carboline-3-carboxylic acid	HMDB0035665	42438-90-4		Organoheterocyclic compounds	Indoles and derivatives	Pyridoindoles
L-2-Amino-3-(4-aminophenyl)propanoic acid	HMDB0030397	943-80-6		Organic acids and derivatives	Carboxylic acids and derivatives	Amino acids, peptides, and analogues
L-2-Amino-3-methylenehexanoic acid	HMDB0030410	29784-96-1		Organic acids and derivatives	Carboxylic acids and derivatives	Amino acids, peptides, and analogues
L-2-Hydroxyglutaric acid	HMDB0000694	13095-48-2	C03196	Organic acids and derivatives	Hydroxy acids and derivatives	Short-chain hydroxy acids and derivatives
L-Acetopine	HMDB0039111	18416-86-9		Organic acids and derivatives	Carboxylic acids and derivatives	Amino acids, peptides, and analogues
L-Acetylcarnitine	HMDB0000201	3040-38-8	C02571	Lipids and lipid-like molecules	Fatty Acyls	Fatty acid esters
L-Alanine	HMDB0000161	56-41-7	C00041	Organic acids and derivatives	Carboxylic acids and derivatives	Amino acids, peptides, and analogues
L-alpha-Amino-1H-pyrrole-1-hexanoic acid	HMDB0040551	156539-32-1		Organic acids and derivatives	Carboxylic acids and derivatives	Amino acids, peptides, and analogues
L-alpha-glutamyl-L-hydroxyproline	HMDB0011161			Organic acids and derivatives	Carboxylic acids and derivatives	Amino acids, peptides, and analogues
L-Arabitol	HMDB0001851	7643-75-6	C00532	Organic oxygen compounds	Organooxygen compounds	Carbohydrates and carbohydrate conjugates
L-Arginine	HMDB0000517	74-79-3	C00062	Organic acids and derivatives	Carboxylic acids and derivatives	Amino acids, peptides, and analogues
L-beta-aspartyl-L-leucine	HMDB0011166			Organic acids and derivatives	Peptidomimetics	Hybrid peptides
L-Carnitine	HMDB0000062	541-15-1	C00318	Organic nitrogen compounds	Organonitrogen compounds	Quaternary ammonium salts
L-cis-3-Amino-2-pyrrolidinecarboxylic acid	HMDB0029396	25876-88-4		Organic acids and derivatives	Carboxylic acids and derivatives	Amino acids, peptides, and analogues
L-Citronellol glucoside	HMDB0029850	117895-55-3		Lipids and lipid-like molecules	Prenol lipids	Terpene glycosides
L-Dihydroorotic acid	HMDB0003349	5988-19-2	C00337	Organic acids and derivatives	Carboxylic acids and derivatives	Amino acids, peptides, and analogues
L-Dopa	HMDB0000181	59-92-7	C00355	Organic acids and derivatives	Carboxylic acids and derivatives	Amino acids, peptides, and analogues
L-DOPA 3'-glucoside	HMDB0029452	2275-95-8		Organic acids and derivatives	Carboxylic acids and derivatives	Amino acids, peptides, and analogues
L-Erythrulose	HMDB0006293	533-50-6	C02045	Organic oxygen compounds	Organooxygen compounds	Carbohydrates and carbohydrate conjugates
L-Fucose	HMDB0000174	2438-80-4	C01019	Organic oxygen compounds	Organooxygen compounds	Carbohydrates and carbohydrate conjugates
L-Galactose	HMDB0033704	15572-79-9	C01825	Organic oxygen compounds	Organooxygen compounds	Carbohydrates and carbohydrate conjugates
L-Hexanoylcarnitine	HMDB0000756	22671-29-0		Lipids and lipid-like molecules	Fatty Acyls	Fatty acid esters
L-Histidinol	HMDB0003431	4836-52-6	C00860	Organic nitrogen compounds	Organonitrogen compounds	Amines
L-Iditol	HMDB0011632	488-45-9	C01507	Organic oxygen compounds	Organooxygen compounds	Carbohydrates and carbohydrate conjugates
L-Isoleucine	HMDB0000172	73-32-5	C00407	Organic acids and derivatives	Carboxylic acids and derivatives	Amino acids, peptides, and analogues
L-Kynurenine	HMDB0000684	2922-83-0	C00328	Organic oxygen compounds	Organooxygen compounds	Carbonyl compounds
L-Lactic acid	HMDB0000190	79-33-4	C00186	Organic acids and derivatives	Hydroxy acids and derivatives	Alpha hydroxy acids and derivatives
L-Malic acid	HMDB0000156	97-67-6	C00149	Organic acids and derivatives	Hydroxy acids and derivatives	Beta hydroxy acids and derivatives
L-Menthyl (R,S)-3-hydroxybutyrate	HMDB0032370	108766-16-1		Lipids and lipid-like molecules	Prenol lipids	Monoterpenoids
L-Menthyl acetoacetate	HMDB0032369	59557-05-0		Lipids and lipid-like molecules	Prenol lipids	Monoterpenoids
L-Methionine	HMDB0000696	63-68-3	C00073	Organic acids and derivatives	Carboxylic acids and derivatives	Amino acids, peptides, and analogues
L-Nicotianine	HMDB0029397	19701-79-2		Organic acids and derivatives	Carboxylic acids and derivatives	Amino acids, peptides, and analogues
L-Norleucine	HMDB0001645	327-57-1	C01933	Organic acids and derivatives	Carboxylic acids and derivatives	Amino acids, peptides, and analogues
L-Phenylalanine	HMDB0000159	63-91-2	C00079	Organic acids and derivatives	Carboxylic acids and derivatives	Amino acids, peptides, and analogues
L-Pipecolic acid	HMDB0000716	3105-95-1	C00408	Organic acids and derivatives	Carboxylic acids and derivatives	Amino acids, peptides, and analogues
L-Proline	HMDB0000162	147-85-3	C00148	Organic acids and derivatives	Carboxylic acids and derivatives	Amino acids, peptides, and analogues
L-Serine	HMDB0000187	56-45-1	C00065	Organic acids and derivatives	Carboxylic acids and derivatives	Amino acids, peptides, and analogues
L-Sorbose	HMDB0001266	87-79-6	C00247	Organic oxygen compounds	Organooxygen compounds	Carbohydrates and carbohydrate conjugates
L-Targinine	HMDB0029416	17035-90-4	C03884	Organic acids and derivatives	Carboxylic acids and derivatives	Amino acids, peptides, and analogues
L-Threo-3-Phenylserine	HMDB0002184	6254-48-4		Organic acids and derivatives	Carboxylic acids and derivatives	Amino acids, peptides, and analogues
L-Threonine	HMDB0000167	72-19-5	C00188	Organic acids and derivatives	Carboxylic acids and derivatives	Amino acids, peptides, and analogues
L-Thyronine	HMDB0000667	1596-67-4		Organic acids and derivatives	Carboxylic acids and derivatives	Amino acids, peptides, and analogues
L-trans-4-Methyl-2-pyrrolidinecarboxylic acid	HMDB0029435	23009-50-9		Organic acids and derivatives	Carboxylic acids and derivatives	Amino acids, peptides, and analogues
L-trans-alpha-Amino-2-carboxycyclopropaneacetic acid	HMDB0034442	117857-93-9		Organic acids and derivatives	Carboxylic acids and derivatives	Amino acids, peptides, and analogues
L-Tryptophan	HMDB0000929	73-22-3	C00078	Organoheterocyclic compounds	Indoles and derivatives	Indolyl carboxylic acids and derivatives
L-Tyrosine	HMDB0000158	60-18-4	C00082	Organic acids and derivatives	Carboxylic acids and derivatives	Amino acids, peptides, and analogues
L-Valine	HMDB0000883	72-18-4	C00183	Organic acids and derivatives	Carboxylic acids and derivatives	Amino acids, peptides, and analogues
L,L-Cyclo(leucylprolyl)	HMDB0034276	2873-36-1		Organic acids and derivatives	Carboxylic acids and derivatives	Amino acids, peptides, and analogues
Laccarin	HMDB0041440	175669-28-0		Organoheterocyclic compounds	Pyrrolopyridines
Lactaldehyde	HMDB0003052	598-35-6	C00424	Organic oxygen compounds	Organooxygen compounds	Carbonyl compounds
Lactapiperanol C	HMDB0033630	243447-93-0
Lactapiperanol D	HMDB0033631	243447-94-1
Lactitol	HMDB0040937	585-86-4		Lipids and lipid-like molecules	Fatty Acyls	Fatty acyl glycosides
Lacto-N-biose I	HMDB0006575	50787-09-2	C06372	Organic oxygen compounds	Organooxygen compounds	Carbohydrates and carbohydrate conjugates
Lactucin	HMDB0035814	1891-29-8	C09489	Organoheterocyclic compounds	Lactones	Gamma butyrolactones
Lafutidine	HMDB0240216	118288-08-7		Organic oxygen compounds	Organooxygen compounds	Ethers
Lansiumamide A	HMDB0038574	121817-36-5		Phenylpropanoids and polyketides	Cinnamic acids and derivatives	Cinnamic acid amides
Laurolitsine	HMDB0040974	5890-18-6
Laurotetanine	HMDB0030220	128-76-7		Alkaloids and derivatives	Aporphines
Lauroyl diethanolamide	HMDB0032358	120-40-1		Lipids and lipid-like molecules	Fatty Acyls	Fatty amides
Leonuriside A	HMDB0031721	121748-12-7		Organic oxygen compounds	Organooxygen compounds	Carbohydrates and carbohydrate conjugates
Lepidine	HMDB0033437	100108-65-4		Benzenoids	Benzene and substituted derivatives	Diphenylethers
Lepidine F	HMDB0033094			Benzenoids	Benzene and substituted derivatives	Biphenyls and derivatives
Lettowianthine	HMDB0034923			Alkaloids and derivatives	Aporphines
Leucinic acid	HMDB0000665	498-36-2		Lipids and lipid-like molecules	Fatty Acyls	Fatty acids and conjugates
Leucyl-Arginine	HMDB0028923			Organic acids and derivatives	Carboxylic acids and derivatives	Amino acids, peptides, and analogues
Leukoaminochrome	HMDB0012992	29539-03-5	C17756	Organoheterocyclic compounds	Indoles and derivatives	Indolines
Levocetirizine	HMDB0240226	130018-77-8		Benzenoids	Benzene and substituted derivatives	Diphenylmethanes
Levulinic acid	HMDB0000720	123-76-2		Organic acids and derivatives	Keto acids and derivatives	Gamma-keto acids and derivatives
Licoagrocarpin	HMDB0032665	202815-29-0		Phenylpropanoids and polyketides	Cinnamic acids and derivatives	Hydroxycinnamic acids and derivatives
Licochalcone A	HMDB0029514	58749-22-7		Phenylpropanoids and polyketides	Linear 1,3-diarylpropanoids	Chalcones and dihydrochalcones
Licochalcone B	HMDB0037320	58749-23-8		Phenylpropanoids and polyketides	Linear 1,3-diarylpropanoids	Chalcones and dihydrochalcones
Licofuranone	HMDB0035525	161099-38-3		Phenylpropanoids and polyketides	2-arylbenzofuran flavonoids
Licoisoflavone A	HMDB0034125	66056-19-7	C10486	Phenylpropanoids and polyketides	Isoflavonoids	Isoflav-2-enes
Lignans	HMDB0031452		C10871	Lignans, neolignans and related compounds	Lignan lactones	Podophyllotoxins
Ligustilide	HMDB0034277	4431-01-0		Organoheterocyclic compounds	Isobenzofurans
Limonene aldehyde	HMDB0030252	6784-13-0		Lipids and lipid-like molecules	Prenol lipids	Monoterpenoids
Limonin	HMDB0035921	1180-71-8	C03514	Lipids and lipid-like molecules	Prenol lipids	Triterpenoids
Linalyl phenylacetate	HMDB0037216	7143-69-3		Lipids and lipid-like molecules	Prenol lipids	Monoterpenoids
Linamarin	HMDB0033699	554-35-8	C01594	Organic oxygen compounds	Organooxygen compounds	Carbohydrates and carbohydrate conjugates
Linoelaidic acid	HMDB0006270	506-21-8		Lipids and lipid-like molecules	Fatty Acyls	Lineolic acids and derivatives
Linoleamide	HMDB0062656	3072-13-7		Lipids and lipid-like molecules	Fatty Acyls	Fatty amides
Linoleic acid	HMDB0000673	60-33-3	C01595	Lipids and lipid-like molecules	Fatty Acyls	Lineolic acids and derivatives
Linoleoyl ethanolamide	HMDB0012252	68171-52-8		Organic nitrogen compounds	Organonitrogen compounds	Amines
Liqcoumarin	HMDB0029518	36695-19-9		Phenylpropanoids and polyketides	Coumarins and derivatives	Hydroxycoumarins
Lirioresinol A	HMDB0038928	21453-71-4		Lignans, neolignans and related compounds	Furanoid lignans
Lithocholic acid glycine conjugate	HMDB0000698	474-74-8	C15557	Lipids and lipid-like molecules	Steroids and steroid derivatives	Bile acids, alcohols and derivatives
Lotusine	HMDB0033347	6871-67-6	C17567	Organoheterocyclic compounds	Isoquinolines and derivatives	Benzylisoquinolines
Lubiminol	HMDB0029604	55784-92-4		Lipids and lipid-like molecules	Prenol lipids	Sesquiterpenoids
Lucyobroside	HMDB0031983	189272-90-0		Lipids and lipid-like molecules	Sphingolipids	Glycosphingolipids
Lupiwighteone hydrate 7-glucoside	HMDB0034813			Phenylpropanoids and polyketides	Isoflavonoids	Isoflavonoid O-glycosides
Lutein	HMDB0003233	127-40-2	C08601	Lipids and lipid-like molecules	Prenol lipids	Tetraterpenoids
Luteolin	HMDB0005800	491-70-3	C01514	Phenylpropanoids and polyketides	Flavonoids	Flavones
Lycoperdic acid	HMDB0030417	69086-72-2		Organic acids and derivatives	Carboxylic acids and derivatives	Amino acids, peptides, and analogues
LysoPA(0:0/16:0)	HMDB0007849		C00416	Lipids and lipid-like molecules	Glycerophospholipids	Glycerophosphates
LysoPA(16:0/0:0)	HMDB0007853		C00416	Lipids and lipid-like molecules	Glycerophospholipids	Glycerophosphates
LysoPA(18:1(9Z)/0:0)	HMDB0007855		C00416	Lipids and lipid-like molecules	Glycerophospholipids	Glycerophosphates
LysoPA(18:2(9Z,12Z)/0:0)	HMDB0007856		C00416	Lipids and lipid-like molecules	Glycerophospholipids	Glycerophosphates
LysoPC(14:0/0:0)	HMDB0010379	20559-16-4	C04230	Lipids and lipid-like molecules	Glycerophospholipids	Glycerophosphocholines
LysoPC(15:0)	HMDB0010381		C04230	Lipids and lipid-like molecules	Glycerophospholipids	Glycerophosphocholines
LysoPC(16:0)	HMDB0010382		C04230	Lipids and lipid-like molecules	Glycerophospholipids	Glycerophosphocholines
LysoPC(16:1(9Z)/0:0)	HMDB0010383	76790-27-7	C04230	Lipids and lipid-like molecules	Glycerophospholipids	Glycerophosphocholines
LysoPC(17:0)	HMDB0012108		C04230	Lipids and lipid-like molecules	Glycerophospholipids	Glycerophosphocholines
LysoPC(18:1(9Z))	HMDB0002815	3542-29-8	C04230	Lipids and lipid-like molecules	Glycerophospholipids	Glycerophosphocholines
LysoPC(18:2(9Z,12Z))	HMDB0010386		C04230	Lipids and lipid-like molecules	Glycerophospholipids	Glycerophosphocholines
LysoPC(18:3(6Z,9Z,12Z))	HMDB0010387		C04230	Lipids and lipid-like molecules	Glycerophospholipids	Glycerophosphocholines
LysoPC(20:0/0:0)	HMDB0010390	108341-80-6	C04230	Lipids and lipid-like molecules	Glycerophospholipids	Glycerophosphocholines
LysoPC(22:5(7Z,10Z,13Z,16Z,19Z))	HMDB0010403		C04230	Lipids and lipid-like molecules	Glycerophospholipids	Glycerophosphocholines
LysoPC(24:0)	HMDB0010405		C04230	Lipids and lipid-like molecules	Glycerophospholipids	Glycerophosphocholines
LysoPC(O-18:0)	HMDB0011149		C04317	Lipids and lipid-like molecules	Glycerophospholipids	Glycerophosphocholines
LysoPC(P-16:0)	HMDB0010407		C04230	Lipids and lipid-like molecules	Glycerophospholipids	Glycerophosphocholines
LysoPE(0:0/14:0)	HMDB0011470			Lipids and lipid-like molecules	Glycerophospholipids	Glycerophosphoethanolamines
LysoPE(0:0/14:1(9Z))	HMDB0011471			Lipids and lipid-like molecules	Glycerophospholipids	Glycerophosphoethanolamines
LysoPE(0:0/18:0)	HMDB0011129			Lipids and lipid-like molecules	Glycerophospholipids	Glycerophosphoethanolamines
LysoPE(0:0/20:4(5Z,8Z,11Z,14Z))	HMDB0011487			Lipids and lipid-like molecules	Glycerophospholipids	Glycerophosphoethanolamines
LysoPE(14:1(9Z)/0:0)	HMDB0011501			Lipids and lipid-like molecules	Glycerophospholipids	Glycerophosphoethanolamines
LysoPE(15:0/0:0)	HMDB0011502			Lipids and lipid-like molecules	Glycerophospholipids	Glycerophosphoethanolamines
LysoPE(16:0/0:0)	HMDB0011503			Lipids and lipid-like molecules	Glycerophospholipids	Glycerophosphoethanolamines
LysoPE(16:1(9Z)/0:0)	HMDB0011504			Lipids and lipid-like molecules	Glycerophospholipids	Glycerophosphoethanolamines
LysoPE(18:1(9Z)/0:0)	HMDB0011506	89576-29-4		Lipids and lipid-like molecules	Glycerophospholipids	Glycerophosphoethanolamines
LysoPE(18:2(9Z,12Z)/0:0)	HMDB0011507	85046-18-0		Lipids and lipid-like molecules	Glycerophospholipids	Glycerophosphoethanolamines
LysoPE(18:3(6Z,9Z,12Z)/0:0)	HMDB0011508			Lipids and lipid-like molecules	Glycerophospholipids	Glycerophosphoethanolamines
LysoPE(20:0/0:0)	HMDB0011511	899445-69-3		Lipids and lipid-like molecules	Glycerophospholipids	Glycerophosphoethanolamines
LysoPI(18:0/0:0)	HMDB0240261			Lipids and lipid-like molecules	Glycerophospholipids	Glycerophosphoinositols
Lysyl-Aspartate	HMDB0028947			Organic acids and derivatives	Carboxylic acids and derivatives	Amino acids, peptides, and analogues
Lysyl-Cysteine	HMDB0028948			Organic acids and derivatives	Carboxylic acids and derivatives	Amino acids, peptides, and analogues
Lysyl-Glycine	HMDB0028951			Organic acids and derivatives	Carboxylic acids and derivatives	Amino acids, peptides, and analogues
Lysyl-Leucine	HMDB0028955			Organic acids and derivatives	Carboxylic acids and derivatives	Amino acids, peptides, and analogues
Lysyl-Proline	HMDB0028959			Organic acids and derivatives	Carboxylic acids and derivatives	Amino acids, peptides, and analogues
Lysyl-Tryptophan	HMDB0028962			Organic acids and derivatives	Carboxylic acids and derivatives	Amino acids, peptides, and analogues
m-Coumaric acid	HMDB0001713	588-30-7	C12621	Phenylpropanoids and polyketides	Cinnamic acids and derivatives	Hydroxycinnamic acids and derivatives
M-toluic Acid	HMDB0062810	36257		Benzenoids	Benzene and substituted derivatives	Benzoic acids and derivatives
Macaridine	HMDB0039455			Organoheterocyclic compounds	Pyridines and derivatives	Hydropyridines
Maclurin	HMDB0032644	519-34-6	C09951	Benzenoids	Benzene and substituted derivatives	Benzophenones
Macrocarpal D	HMDB0038733			Lipids and lipid-like molecules	Prenol lipids	Sesquiterpenoids
Macrophorin A	HMDB0030454	85754-70-7		Organic oxygen compounds	Organooxygen compounds	Carbonyl compounds
Mahaleboside	HMDB0032984			Phenylpropanoids and polyketides	Coumarins and derivatives	Coumarin glycosides
Mahanimbinine	HMDB0030226	30048-24-9		Organoheterocyclic compounds	Indoles and derivatives	Carbazoles
Malabaricano	HMDB0034179	74683-16-2		Lignans, neolignans and related compounds	Furanoid lignans	Tetrahydrofuran lignans
Maleic acid	HMDB0000176	110-16-7	C01384	Organic acids and derivatives	Carboxylic acids and derivatives	Dicarboxylic acids and derivatives
Malic acid	HMDB0000744	6915-15-7	C00711	Organic acids and derivatives	Hydroxy acids and derivatives	Beta hydroxy acids and derivatives
Malondialdehyde	HMDB0006112	542-78-9	C19440	Organic oxygen compounds	Organooxygen compounds	Carbonyl compounds
Malonic acid	HMDB0000691	141-82-2	C00383	Organic acids and derivatives	Carboxylic acids and derivatives	Dicarboxylic acids and derivatives
Malonylcarnitine	HMDB0002095	853728-01-5		Lipids and lipid-like molecules	Fatty Acyls	Fatty acid esters
Maltitol	HMDB0002928	585-88-6		Lipids and lipid-like molecules	Fatty Acyls	Fatty acyl glycosides
Maltoxazine	HMDB0030372	80933-73-9		Organoheterocyclic compounds	Pyrrolidines
Malvidin 3-(6-acetylglucoside)	HMDB0038008	101072-66-6		Phenylpropanoids and polyketides	Flavonoids	Flavonoid glycosides
Malvidin 3-glucoside	HMDB0030777	7228-78-6	C12140	Phenylpropanoids and polyketides	Flavonoids	Flavonoid glycosides
Mandelonitrile rutinoside	HMDB0032803	184002-37-7		Organic oxygen compounds	Organooxygen compounds	Carbohydrates and carbohydrate conjugates
Mangalkanyl glucoside	HMDB0036015	259144-63-3		Organic oxygen compounds	Organooxygen compounds	Carbohydrates and carbohydrate conjugates
Mangiferdesmethylursanone	HMDB0036018	259144-62-2		Organic oxygen compounds	Organooxygen compounds	Alcohols and polyols
Mannitol	HMDB0000765	69-65-8	C00392	Organic oxygen compounds	Organooxygen compounds	Carbohydrates and carbohydrate conjugates
Marmesin	HMDB0030786	13849-08-6	C09276	Phenylpropanoids and polyketides	Coumarins and derivatives	Furanocoumarins
Marmesin galactoside	HMDB0041508	156363-69-8		Phenylpropanoids and polyketides	Coumarins and derivatives	Furanocoumarins
Maslinic acid	HMDB0002392	4373-41-5	C16939	Lipids and lipid-like molecules	Prenol lipids	Triterpenoids
Matsutakic acid A	HMDB0036715			Organic acids and derivatives	Hydroxy acids and derivatives	Medium-chain hydroxy acids and derivatives
Meconine	HMDB0032652	569-31-3		Organoheterocyclic compounds	Isocoumarans	Isobenzofuranones
Medicanine	HMDB0038625	91106-30-8		Organic acids and derivatives	Carboxylic acids and derivatives	Amino acids, peptides, and analogues
Melamine	HMDB0041922	108-78-1		Organoheterocyclic compounds	Triazines	1,3,5-triazines
Melatonin	HMDB0001389	73-31-4	C01598	Organoheterocyclic compounds	Indoles and derivatives	Indoles
Melezitose	HMDB0011730	597-12-6	C08243	Organic oxygen compounds	Organooxygen compounds	Carbohydrates and carbohydrate conjugates
Melibiose	HMDB0000048	585-99-9	C05402	Organic oxygen compounds	Organooxygen compounds	Carbohydrates and carbohydrate conjugates
Melilotocarpan E	HMDB0033683	83013-80-3		Phenylpropanoids and polyketides	Isoflavonoids	Furanoisoflavonoids
Melleolide K	HMDB0035001			Lipids and lipid-like molecules	Prenol lipids	Sesquiterpenoids
Menadione	HMDB0001892	58-27-5	C05377	Benzenoids	Naphthalenes	Naphthoquinones
Menthadienyl acetate	HMDB0038292			Lipids and lipid-like molecules	Prenol lipids	Monoterpenoids
Menthyl lactate	HMDB0037212	59259-38-0		Lipids and lipid-like molecules	Prenol lipids	Monoterpenoids
Mercaptopurine	HMDB0015167	50-44-2		Organoheterocyclic compounds	Imidazopyrimidines	Purines and purine derivatives
Mesalazine	HMDB0014389	89-57-6		Benzenoids	Benzene and substituted derivatives	Benzoic acids and derivatives
Mesifurane	HMDB0034230	4077-47-8		Organoheterocyclic compounds	Dihydrofurans	Furanones
Mesylate	HMDB0240280			Organic acids and derivatives	Organic sulfonic acids and derivatives	Organosulfonic acids and derivatives
Metenamine	HMDB0029598	100-97-0		Organoheterocyclic compounds	Triazinanes	1,3,5-triazinanes
Methionyl-Arginine	HMDB0028967			Organic acids and derivatives	Carboxylic acids and derivatives	Amino acids, peptides, and analogues
Methionyl-Asparagine	HMDB0028968			Organic acids and derivatives	Carboxylic acids and derivatives	Amino acids, peptides, and analogues
Methionyl-Valine	HMDB0028986			Organic acids and derivatives	Carboxylic acids and derivatives	Amino acids, peptides, and analogues
Methoxyeugenol	HMDB0041194	6627-88-9		Benzenoids	Phenols	Methoxyphenols
Methoxypyrazine	HMDB0033156	3149-28-8		Organoheterocyclic compounds	Diazines	Pyrazines
Methuyl tanshinonate	HMDB0036636	18887-19-9
Methyl (2E,4Z)-decadienoate	HMDB0034730	4493-42-9		Lipids and lipid-like molecules	Fatty Acyls	Fatty acid esters
Methyl (2E,6Z)-dodecadienoate	HMDB0031014	28369-22-4		Lipids and lipid-like molecules	Fatty Acyls	Fatty acid esters
Methyl (9Z)-6'-oxo-6,6'-diapo-6-carotenoate	HMDB0031978	201996-46-5		Lipids and lipid-like molecules	Prenol lipids	Diterpenoids
Methyl (R)-9-hydroxy-10-undecene-5,7-diynoate glucoside	HMDB0040895	152141-44-1		Lipids and lipid-like molecules	Fatty Acyls	Fatty acyl glycosides
Methyl 1-(1-propenylthio)propyl disulfide	HMDB0033043	126876-23-1		Organosulfur compounds	Organic disulfides	Dialkyldisulfides
Methyl 1-methoxy-1H-indole-3-carboxylate	HMDB0032755	18377-50-9		Organoheterocyclic compounds	Indoles and derivatives	Indolecarboxylic acids and derivatives
Methyl 2-aminobenzoate	HMDB0029703	134-20-3		Benzenoids	Benzene and substituted derivatives	Benzoic acids and derivatives
Methyl 2-furoate	HMDB0029750	611-13-2		Organoheterocyclic compounds	Furans	Furoic acid and derivatives
Methyl 2-heptenoate	HMDB0039872	22104-69-4		Lipids and lipid-like molecules	Fatty Acyls	Fatty acid esters
Methyl 2-methoxybenzoate	HMDB0032605	606-45-1		Benzenoids	Benzene and substituted derivatives	Benzoic acids and derivatives
Methyl 3-(2,3-dihydroxy-3-methylbutyl)-4-hydroxybenzoate	HMDB0032796	117176-70-2		Benzenoids	Benzene and substituted derivatives	Benzoic acids and derivatives
Methyl 3-oxo-12-oleanen-28-oate	HMDB0035270	1721-58-0		Lipids and lipid-like molecules	Prenol lipids	Triterpenoids
Methyl 3,4,5-trimethoxycinnamate	HMDB0038551	20329-96-8		Phenylpropanoids and polyketides	Cinnamic acids and derivatives	Hydroxycinnamic acids and derivatives
Methyl 4,8-decadienoate	HMDB0034708	1191-03-3		Lipids and lipid-like molecules	Fatty Acyls	Fatty acid esters
Methyl 5-hydroxyoxindole-3-acetate	HMDB0038990			Organoheterocyclic compounds	Indoles and derivatives	Indolyl carboxylic acids and derivatives
Methyl bisnorbiotinyl ketone	HMDB0004822	35638-35-8		Organoheterocyclic compounds	Thienoimidazolidines
Methyl cinnamate	HMDB0033833	103-26-4		Phenylpropanoids and polyketides	Cinnamic acids and derivatives	Cinnamic acid esters
Methyl dihydrojasmonate	HMDB0031740	24851-98-7		Lipids and lipid-like molecules	Fatty Acyls	Lineolic acids and derivatives
Methyl jasmonate	HMDB0036583	1211-29-6		Lipids and lipid-like molecules	Fatty Acyls	Lineolic acids and derivatives
Methyl levulinate	HMDB0041602	624-45-3		Organic acids and derivatives	Keto acids and derivatives	Gamma-keto acids and derivatives
Methyl propenyl ketone	HMDB0001184	625-33-2		Organic oxygen compounds	Organooxygen compounds	Carbonyl compounds
Methyl trans-p-methoxycinnamate	HMDB0030752	731035		Phenylpropanoids and polyketides	Cinnamic acids and derivatives	Cinnamic acid esters
Methyl vanillate	HMDB0240266	3943-74-6		Benzenoids	Benzene and substituted derivatives	Benzoic acids and derivatives
Methyldopa	HMDB0011754	555-30-6	C07194	Phenylpropanoids and polyketides	Phenylpropanoic acids
Methylgingerol	HMDB0029852			Benzenoids	Benzene and substituted derivatives	Methoxybenzenes
Methylglutaric acid	HMDB0000752	626-51-7		Lipids and lipid-like molecules	Fatty Acyls	Fatty acids and conjugates
Methylimidazole acetaldehyde	HMDB0004181	19639-03-3	C05827	Organoheterocyclic compounds	Azoles	Imidazoles
Methylisoeugenol	HMDB0041553	6379-72-2		Benzenoids	Benzene and substituted derivatives	Methoxybenzenes
Methylmalonic acid	HMDB0000202	516-05-2	C02170	Organic acids and derivatives	Carboxylic acids and derivatives	Dicarboxylic acids and derivatives
Methylpicraquassioside A	HMDB0038347			Organic oxygen compounds	Organooxygen compounds	Carbohydrates and carbohydrate conjugates
Metyrapol	HMDB0060605			Organoheterocyclic compounds	Pyridines and derivatives
Mevalonic acid	HMDB0000227	150-97-0	C00418	Lipids and lipid-like molecules	Fatty Acyls	Fatty acids and conjugates
Mevalonic acid-5P	HMDB0001343	73566-35-5	C01107	Organic acids and derivatives	Organic phosphoric acids and derivatives	Phosphate esters
Mevalonolactone	HMDB0006024	503-48-0		Organoheterocyclic compounds	Lactones	Delta valerolactones
MG(0:0/18:1(9Z)/0:0)	HMDB0011537			Lipids and lipid-like molecules	Glycerolipids	Monoradylglycerols
MG(0:0/20:2(11Z,14Z)/0:0)	HMDB0011544			Lipids and lipid-like molecules	Endocannabinoids
MG(0:0/22:2(13Z,16Z)/0:0)	HMDB0011553			Lipids and lipid-like molecules	Glycerolipids	Monoradylglycerols
MG(16:0/0:0/0:0)	HMDB0011564	32899-41-5		Lipids and lipid-like molecules	Glycerolipids	Monoradylglycerols
MG(18:0/0:0/0:0)	HMDB0011131	22610-61-3		Lipids and lipid-like molecules	Glycerolipids	Monoradylglycerols
MG(18:2(9Z,12Z)/0:0/0:0)	HMDB0011568			Lipids and lipid-like molecules	Fatty Acyls	Lineolic acids and derivatives
MG(18:3(9Z,12Z,15Z)/0:0/0:0)	HMDB0011570			Lipids and lipid-like molecules	Fatty Acyls	Lineolic acids and derivatives
MG(20:4(5Z,8Z,11Z,14Z)/0:0/0:0)	HMDB0011578			Lipids and lipid-like molecules	Glycerolipids	Monoradylglycerols
MG(22:4(7Z,10Z,13Z,16Z)/0:0/0:0)	HMDB0011584			Lipids and lipid-like molecules	Glycerolipids	Monoradylglycerols
Miscanthoside	HMDB0029544	38965-51-4		Benzenoids	Benzene and substituted derivatives	Benzoic acids and derivatives
Mizolastine	HMDB0240233	108612-45-9		Organoheterocyclic compounds	Benzimidazoles
Momilactone B	HMDB0036749	51415-08-8		Organoheterocyclic compounds	Naphthopyrans
Mono-benzyl phthalate	HMDB0061744			Benzenoids	Benzene and substituted derivatives	Benzoic acids and derivatives
Monocrotaline	HMDB0034363	315-22-0	C10350	Organoheterocyclic compounds	Pyrrolizines
Monoethyl phthalate	HMDB0002120	2306-33-4		Benzenoids	Benzene and substituted derivatives	Benzoic acids and derivatives
Monoethylhexyl phthalic acid	HMDB0013248	4376-20-9	C03343	Benzenoids	Benzene and substituted derivatives	Benzoic acids and derivatives
Monoisobutyl phthalic acid	HMDB0002056	30833-53-5		Benzenoids	Benzene and substituted derivatives	Benzoic acids and derivatives
Monomenthyl succinate	HMDB0036143	188709-97-9		Lipids and lipid-like molecules	Prenol lipids	Monoterpenoids
Monooleoylglycerol	HMDB0094684			Lipids and lipid-like molecules	Glycerolipids	Monoradylglycerols
Moracin I	HMDB0033311	73338-88-2		Phenylpropanoids and polyketides	2-arylbenzofuran flavonoids
Moracin M	HMDB0033307	56317-21-6		Phenylpropanoids and polyketides	2-arylbenzofuran flavonoids
Moracin O	HMDB0040313	123702-97-6		Phenylpropanoids and polyketides	2-arylbenzofuran flavonoids
Morellin	HMDB0030794	1183-12-6	C10085	Organosulfur compounds	Organic disulfides
Morellinol	HMDB0034352	55452-65-8		Lipids and lipid-like molecules	Prenol lipids	Quinone and hydroquinone lipids
Morphinone	HMDB0003563	467-02-7	C01735	Alkaloids and derivatives	Morphinans
Morpholine	HMDB0031581	110-91-8	C14452	Organoheterocyclic compounds	Oxazinanes	Morpholines
MS 3	HMDB0036557	58265-74-0		Phenylpropanoids and polyketides	Depsides and depsidones
Mukurozidiol	HMDB0030651	482-25-7	C09141	Phenylpropanoids and polyketides	Coumarins and derivatives	Furanocoumarins
Muramic acid	HMDB0003254	1114-41-6	C06470	Organic oxygen compounds	Organooxygen compounds	Carbohydrates and carbohydrate conjugates
Muricoreacin	HMDB0032086			Lipids and lipid-like molecules	Fatty Acyls	Fatty alcohols
Murrayacine	HMDB0034110	27300-29-4		Organoheterocyclic compounds	Indoles and derivatives	Carbazoles
Murrayacinine	HMDB0030224	53508-00-2		Organoheterocyclic compounds	Indoles and derivatives	Carbazoles
Murrayamine A	HMDB0038833	134779-17-2		Organoheterocyclic compounds	Indoles and derivatives	Carbazoles
Mycochromone	HMDB0033892	71339-45-2		Organoheterocyclic compounds	Benzopyrans	1-benzopyrans
Mycophenolic acid	HMDB0015159	24280-93-1		Organoheterocyclic compounds	Isocoumarans	Isobenzofuranones
myo-Inositol	HMDB0000211	87-89-8	C00137	Organic oxygen compounds	Organooxygen compounds	Alcohols and polyols
Myrigalone H	HMDB0041169	143502-00-5		Phenylpropanoids and polyketides	Linear 1,3-diarylpropanoids	Chalcones and dihydrochalcones
Myristic acid	HMDB0000806	544-63-8	C06424	Lipids and lipid-like molecules	Fatty Acyls	Fatty acids and conjugates
Myristicanol B	HMDB0041312	114912-33-3		Lignans, neolignans and related compounds
Myristicin	HMDB0035873	607-91-0	C10480	Organoheterocyclic compounds	Benzodioxoles
Myristoleic acid	HMDB0002000	544-64-9	C08322	Lipids and lipid-like molecules	Fatty Acyls	Fatty acids and conjugates
Myrsinone	HMDB0040646	145040-57-9		Lipids and lipid-like molecules	Prenol lipids	Quinone and hydroquinone lipids
N-(2-Hydroxyisobutyl)-2,4,8,10,12-tetradecapentaenamide	HMDB0031183	127514-62-9		Lipids and lipid-like molecules	Fatty Acyls	Fatty amides
N-(2-Methylpropyl)acetamide	HMDB0034203	1540-94-9		Organic acids and derivatives	Carboxylic acids and derivatives	Carboxylic acid derivatives
N-(5-Methyl-3-oxohexyl)alanine	HMDB0041540			Organic acids and derivatives	Carboxylic acids and derivatives	Amino acids, peptides, and analogues
N-(p-Hydroxyphenethyl)actinidine	HMDB0030347	15794-92-0	C09984	Benzenoids	Phenols	1-hydroxy-2-unsubstituted benzenoids
N-(p-Hydroxyphenyl)ethyl p-hydroxycinnamide	HMDB0039521	36417-86-4		Phenylpropanoids and polyketides	Cinnamic acids and derivatives	Hydroxycinnamic acids and derivatives
N-[(4E,8E)-1,3-dihydroxyoctadeca-4,8-dien-2-yl]hexadecanamide	HMDB0035480	141980-53-2		Lipids and lipid-like molecules	Sphingolipids	Ceramides
N-a-Acetyl-L-arginine	HMDB0004620	155-84-0		Organic acids and derivatives	Carboxylic acids and derivatives	Amino acids, peptides, and analogues
N-Acetyl-2,6-diethylaniline	HMDB0032854	16665-89-7		Benzenoids	Benzene and substituted derivatives	Anilides
N-acetyl-5-aminosalicylic acid	HMDB0060602	51-59-2		Benzenoids	Benzene and substituted derivatives	Benzoic acids and derivatives
N-Acetyl-beta-alanine	HMDB0061880	3025-95-4		Organic acids and derivatives	Carboxylic acids and derivatives	Carboxylic acids
N-Acetyl-D-glucosamine	HMDB0000215	7512-17-6	C00140	Organic oxygen compounds	Organooxygen compounds	Carbohydrates and carbohydrate conjugates
N-Acetyl-D-glucosaminyldiphosphodolichol	HMDB0001445		C04500	Organic oxygen compounds	Organooxygen compounds	Carbohydrates and carbohydrate conjugates
N-Acetyl-L-alanine	HMDB0000766	97-69-8		Organic acids and derivatives	Carboxylic acids and derivatives	Amino acids, peptides, and analogues
N-Acetyl-L-glutamate 5-semialdehyde	HMDB0006488	13074-21-0	C01250	Organic acids and derivatives	Carboxylic acids and derivatives	Amino acids, peptides, and analogues
N-Acetyl-L-methionine	HMDB0011745	65-82-7	C02712	Organic acids and derivatives	Carboxylic acids and derivatives	Amino acids, peptides, and analogues
N-Acetyl-L-phenylalanine	HMDB0000512	2018-61-3	C03519	Organic acids and derivatives	Carboxylic acids and derivatives	Amino acids, peptides, and analogues
N-Acetyl-L-tyrosine	HMDB0000866	537-55-3	C01657	Organic acids and derivatives	Carboxylic acids and derivatives	Amino acids, peptides, and analogues
N-Acetylarylamine	HMDB0001250	55576-55-1	C07565	Benzenoids	Benzene and substituted derivatives
N-Acetylaspartylglutamic acid	HMDB0001067	3106-85-2	C12270	Organic acids and derivatives	Carboxylic acids and derivatives	Amino acids, peptides, and analogues
N-Acetylcadaverine	HMDB0002284	32343-73-0		Organic acids and derivatives	Carboxylic acids and derivatives	Carboxylic acid derivatives
N-Acetyldopamine	HMDB0041943	217294		Benzenoids	Phenols	Benzenediols
N-Acetylhistamine	HMDB0013253	673-49-4	C05135	Organic acids and derivatives	Carboxylic acids and derivatives	Carboxylic acid derivatives
N-Acetylleucine	HMDB0011756	1188-21-2	C02710	Organic acids and derivatives	Carboxylic acids and derivatives	Amino acids, peptides, and analogues
N-Acetylneuraminic acid	HMDB0000230	131-48-6	C19910	Organic oxygen compounds	Organooxygen compounds	Carbohydrates and carbohydrate conjugates
N-acetyltryptophan	HMDB0013713	1218-34-4		Organic acids and derivatives	Carboxylic acids and derivatives	Amino acids, peptides, and analogues
N-Acetylvaline	HMDB0011757	3067-19-4		Organic acids and derivatives	Carboxylic acids and derivatives	Amino acids, peptides, and analogues
N-Acetylvanilalanine	HMDB0011716			Organic acids and derivatives	Carboxylic acids and derivatives	Amino acids, peptides, and analogues
N-Acryloylglycine	HMDB0001843	24599-25-5		Organic acids and derivatives	Carboxylic acids and derivatives	Amino acids, peptides, and analogues
N-Alpha-acetyllysine	HMDB0000446	1946-82-3	C12989	Organic acids and derivatives	Carboxylic acids and derivatives	Amino acids, peptides, and analogues
N-Arachidonoyl glycine	HMDB0005096			Organic acids and derivatives	Carboxylic acids and derivatives	Amino acids, peptides, and analogues
N-Butyrylglycine	HMDB0000808	20208-73-5		Organic acids and derivatives	Carboxylic acids and derivatives	Amino acids, peptides, and analogues
N-Carboxyacetyl-D-phenylalanine	HMDB0039102			Organic acids and derivatives	Carboxylic acids and derivatives	Amino acids, peptides, and analogues
N-Carboxyethyl-g-aminobutyric acid	HMDB0002201	908055		Organic acids and derivatives	Carboxylic acids and derivatives	Amino acids, peptides, and analogues
N-cis-Caffeoyltyramine	HMDB0033026	219773-48-5		Phenylpropanoids and polyketides	Cinnamic acids and derivatives	Hydroxycinnamic acids and derivatives
N-Desmethyleletriptan	HMDB0013919			Organoheterocyclic compounds	Indoles and derivatives	Indoles
N-Desmethylvenlafaxine	HMDB0013892			Benzenoids	Phenol ethers	Anisoles
N-Dihydroferuloyltyramine	HMDB0033028	184877-32-5		Benzenoids	Phenols	Methoxyphenols
N-Ethylacetamide	HMDB0031215	625-50-3		Organic acids and derivatives	Carboximidic acids and derivatives	Carboximidic acids
N-Glycolylneuraminic acid	HMDB0000833	1113-83-3	C03410	Organic oxygen compounds	Organooxygen compounds	Carbohydrates and carbohydrate conjugates
N-Hexadecanoylpyrrolidine	HMDB0032740	70974-48-0		Organoheterocyclic compounds	Pyrrolidines	N-acylpyrrolidines
N-Hydroxy-L-tyrosine	HMDB0038750	64448-49-3		Organic acids and derivatives	Carboxylic acids and derivatives	Amino acids, peptides, and analogues
N-Jasmonoylisoleucine	HMDB0029391	28838-58-6		Organic acids and derivatives	Carboxylic acids and derivatives	Amino acids, peptides, and analogues
N-Malonyltryptophan	HMDB0039500	29399-11-9		Organic acids and derivatives	Carboxylic acids and derivatives	Amino acids, peptides, and analogues
N-Methyl proline	HMDB0094696			Organic acids and derivatives	Carboxylic acids and derivatives	Amino acids, peptides, and analogues
N-Methylcalystegine C1	HMDB0036394	197449-07-3		Alkaloids and derivatives	Tropane alkaloids
N-Methylhydantoin	HMDB0003646	616-04-6	C02565	Organoheterocyclic compounds	Azolines	Imidazolines
N-Methylnicotinamide	HMDB0003152	114-33-0		Organoheterocyclic compounds	Pyridines and derivatives	Pyridinecarboxylic acids and derivatives
N-Methylnicotinium	HMDB0001009	24554-05-0		Organoheterocyclic compounds	Pyridines and derivatives	Pyrrolidinylpyridines
N-methylphenylalanine	HMDB0029224			Organic acids and derivatives	Carboxylic acids and derivatives	Amino acids, peptides, and analogues
N-Methylschinifoline	HMDB0040381	149998-43-6		Organoheterocyclic compounds	Quinolines and derivatives	Quinolones and derivatives
N-Nitrosothialdine	HMDB0031186	114375-58-5		Organoheterocyclic compounds	Azacyclic compounds	Dithiazinanes
N-Norgramine	HMDB0038456			Organoheterocyclic compounds	Indoles and derivatives	Indoles
N-Oleoylethanolamine	HMDB0002088	111-58-0		Organic nitrogen compounds	Organonitrogen compounds	Amines
N-Palmitoylsphingosine	HMDB0000790	24696-26-2		Lipids and lipid-like molecules	Sphingolipids	Ceramides
N-Phenyl-2-naphthylamine	HMDB0032865	135-88-6	C14694	Benzenoids	Naphthalenes
N-trans-Feruloyl-4-O-methyldopamine	HMDB0039755	78510-20-0		Phenylpropanoids and polyketides	Cinnamic acids and derivatives	Hydroxycinnamic acids and derivatives
N-trans-Feruloyloctopamine	HMDB0032805	66648-44-0		Phenylpropanoids and polyketides	Cinnamic acids and derivatives	Hydroxycinnamic acids and derivatives
N,N-Diethylbenzeneacetamide	HMDB0032635	2431-96-1	C10938	Benzenoids	Benzene and substituted derivatives	Phenylacetamides
N,N-Dimethylformamide	HMDB0001888	25174	C03134	Organic acids and derivatives	Carboxylic acids and derivatives	Carboxylic acid derivatives
N,N-Dimethylsphingosine	HMDB0013645	122314-67-4	C13914	Organic nitrogen compounds	Organonitrogen compounds	Amines
N,N'-diacetylchitobiose	HMDB0062702	35061-50-8		Organic oxygen compounds	Organooxygen compounds	Carbohydrates and carbohydrate conjugates
N,O-Didesmethylvenlafaxine	HMDB0060852			Organic oxygen compounds	Organooxygen compounds	Alcohols and polyols
N'-Formylkynurenine	HMDB0001200	1022-31-7	C02406	Organic oxygen compounds	Organooxygen compounds	Carbonyl compounds
N'-Hydroxymethylnorcotinine	HMDB0001324	157129-55-0		Organoheterocyclic compounds	Pyridines and derivatives	Pyrrolidinylpyridines
N1-(2-Methoxy-4-methylbenzyl)-n2-(2-(pyridin-2-yl) ethyl)oxalamide	HMDB0032383	745047-97-6		Organic acids and derivatives	Carboxylic acids and derivatives	Amino acids, peptides, and analogues
N1-Methyl-4-pyridone-3-carboxamide	HMDB0004194	769-49-3	C05843	Organoheterocyclic compounds	Pyridines and derivatives	Pyridinecarboxylic acids and derivatives
N1,N10-Diferuloylspermidine	HMDB0033471	70185-61-4		Phenylpropanoids and polyketides	Cinnamic acids and derivatives	Hydroxycinnamic acids and derivatives
N2-(2-Carboxymethyl-2-hydroxysuccinoyl)arginine	HMDB0032766	87605-91-2		Organic acids and derivatives	Carboxylic acids and derivatives	Amino acids, peptides, and analogues
N2-Methylguanine	HMDB0006040	10030-78-1	C04153	Organoheterocyclic compounds	Imidazopyrimidines	Purines and purine derivatives
N2-Succinoylarginine	HMDB0032764	211149		Organic acids and derivatives	Carboxylic acids and derivatives	Amino acids, peptides, and analogues
N2-Succinyl-L-glutamic acid 5-semialdehyde	HMDB0001180		C05932	Organic acids and derivatives	Carboxylic acids and derivatives	Amino acids, peptides, and analogues
N4-Acetylaminobutanal	HMDB0004226		C05936	Organic oxygen compounds	Organooxygen compounds	Carbonyl compounds
N5-(4-Methoxybenzyl)glutamine	HMDB0033598			Organic acids and derivatives	Carboxylic acids and derivatives	Amino acids, peptides, and analogues
N6-Acetyl-L-lysine	HMDB0000206	692-04-6	C02727	Organic acids and derivatives	Carboxylic acids and derivatives	Amino acids, peptides, and analogues
N6-Carbamoyl-L-threonyladenosine	HMDB0041623	89019-62-5		Nucleosides, nucleotides, and analogues	Purine nucleosides
N6-Methyladenosine	HMDB0004044	1867-73-8		Nucleosides, nucleotides, and analogues	Purine nucleosides
N6,N6,N6-Trimethyl-L-lysine	HMDB0001325	19253-88-4	C03793	Organic acids and derivatives	Carboxylic acids and derivatives	Amino acids, peptides, and analogues
Nandrolone	HMDB0002725	434-22-0	C07254	Lipids and lipid-like molecules	Steroids and steroid derivatives	Estrane steroids
Narceine	HMDB0030246	131-28-2	C09591	Phenylpropanoids and polyketides	Stilbenes
Naringenin	HMDB0002670	480-41-1	C00509	Phenylpropanoids and polyketides	Flavonoids	Flavans
Naringenin 5-rhamnoside	HMDB0037581	83697-42-1		Phenylpropanoids and polyketides	Flavonoids	Flavonoid glycosides
Naringin	HMDB0002927	10236-47-2	C09789	Phenylpropanoids and polyketides	Flavonoids	Flavonoid glycosides
Nb-Acetyl-Nb-methyltryptamine	HMDB0029837			Organoheterocyclic compounds	Indoles and derivatives	Indoles
Neoacrimarine E	HMDB0040767	158182-13-9		Organoheterocyclic compounds	Quinolines and derivatives	Benzoquinolines
Neoacrimarine K	HMDB0033192	217199-09-2		Organoheterocyclic compounds	Quinolines and derivatives	Benzoquinolines
Neoannonin B	HMDB0037117	170312-94-4		Lipids and lipid-like molecules	Fatty Acyls	Fatty alcohols
Neohesperidin dihydrochalcone	HMDB0030542	20702-77-6		Phenylpropanoids and polyketides	Flavonoids	Flavones
Neoisoliquiritin	HMDB0037317	59122-93-9		Phenylpropanoids and polyketides	Flavonoids	Flavonoid glycosides
Neoporrigenin B	HMDB0032680	196607-74-6		Lipids and lipid-like molecules	Prenol lipids	Triterpenoids
Nequinate	HMDB0031754	13997-19-8		Organoheterocyclic compounds	Quinolines and derivatives	Quinolones and derivatives
Nervonyl carnitine	HMDB0006509
Niacinamide	HMDB0001406	98-92-0	C00153	Organoheterocyclic compounds	Pyridines and derivatives	Pyridinecarboxylic acids and derivatives
Nicotinamide N-oxide	HMDB0002730	1986-81-8		Organoheterocyclic compounds	Pyridines and derivatives	Pyridinecarboxylic acids and derivatives
Nicotine	HMDB0001934	20033	C00745	Organoheterocyclic compounds	Pyridines and derivatives	Pyrrolidinylpyridines
Nicotine	HMDB0014330		C16150	Organoheterocyclic compounds	Pyridines and derivatives	Pyrrolidinylpyridines
Nicotine-1'-N-oxide	HMDB0001497	63551-14-4		Organoheterocyclic compounds	Pyridines and derivatives	Pyrrolidinylpyridines
Nicotinic acid	HMDB0001488	59-67-6	C00253	Organoheterocyclic compounds	Pyridines and derivatives	Pyridinecarboxylic acids and derivatives
Nicotinic acid mononucleotide	HMDB0001132	321-02-8	C01185	Nucleosides, nucleotides, and analogues	Pyridine nucleotides	Nicotinic acid nucleotides
Nicotinuric acid	HMDB0003269	583-08-4	C05380	Organic acids and derivatives	Carboxylic acids and derivatives	Amino acids, peptides, and analogues
Nigellimine N-oxide	HMDB0033436	96562-85-5		Organic acids and derivatives	Carboxylic acids and derivatives	Amino acids, peptides, and analogues
Nobiletin	HMDB0029540	478-01-3	C10112	Phenylpropanoids and polyketides	Flavonoids	O-methylated flavonoids
Nomilin	HMDB0035772	1063-77-0	C08773	Lipids and lipid-like molecules	Prenol lipids	Triterpenoids
Nopalinic acid	HMDB0029437	63409-16-5	C01683	Organic acids and derivatives	Carboxylic acids and derivatives	Amino acids, peptides, and analogues
Noralfentanil	HMDB0061010	61086-18-8		Benzenoids	Benzene and substituted derivatives	Anilides
Norambreinolide	HMDB0035293	564-20-5		Organoheterocyclic compounds	Naphthofurans
Norcocaine	HMDB0041955	18717-72-1		Benzenoids	Phenol esters
Norepinephrine	HMDB0000216	51-41-2	C00547	Benzenoids	Phenols	Benzenediols
Norfloxacin	HMDB0015192	70458-96-7		Organic acids and derivatives	Carboxylic acids and derivatives	Amino acids, peptides, and analogues
Norfuraneol	HMDB0031859	19322-27-1		Organoheterocyclic compounds	Dihydrofurans	Furanones
Normetanephrine	HMDB0000819	97-31-4	C05589	Benzenoids	Phenols	Methoxyphenols
Nornicotine	HMDB0001126	494-97-3	C06524	Organoheterocyclic compounds	Pyridines and derivatives	Pyrrolidinylpyridines
Noroxycodone	HMDB0041960	57664-96-7		Benzenoids	Phenanthrenes and derivatives
Norpropoxyphene	HMDB0041962	66796-40-5		Phenylpropanoids and polyketides	Stilbenes
Nortriptyline	HMDB0014680	72-69-5	C07274	Benzenoids	Dibenzocycloheptenes
Norvaline	HMDB0013716	760-78-1	C01799	Organic acids and derivatives	Carboxylic acids and derivatives	Amino acids, peptides, and analogues
O-Acetylethanolamine	HMDB0038394	1854-30-4		Organic acids and derivatives	Carboxylic acids and derivatives	Carboxylic acid derivatives
o-Cresol	HMDB0002055	95-48-7	C01542	Benzenoids	Phenols	Cresols
O-Methylcorypalline	HMDB0029370	16620-96-5		Organoheterocyclic compounds	Tetrahydroisoquinolines
O-Methylsomniferine	HMDB0038586	117611-62-8
O-propanoyl-carnitine	HMDB0062514	20064-19-1		Lipids and lipid-like molecules	Fatty Acyls	Fatty acid esters
o-Tyrosine	HMDB0006050	2370-61-8		Organic acids and derivatives	Carboxylic acids and derivatives	Amino acids, peptides, and analogues
O-Ureidohomoserine	HMDB0012271	51767-67-0		Organic acids and derivatives	Carboxylic acids and derivatives	Amino acids, peptides, and analogues
o-Xylene	HMDB0059851			Benzenoids	Benzene and substituted derivatives	Xylenes
Obtusilactone A	HMDB0030960	56522-15-7		Organoheterocyclic compounds	Tetrahydrofurans
Octadecanamide	HMDB0034146	124-26-5	C13846	Organic acids and derivatives	Carboximidic acids and derivatives	Carboximidic acids
Octadecanedioic acid	HMDB0000782	871-70-5		Lipids and lipid-like molecules	Fatty Acyls	Fatty acids and conjugates
Oleacein	HMDB0037321	149183-75-5		Benzenoids	Phenols	Tyrosols and derivatives
Oleamide	HMDB0002117	301-02-0	C19670	Lipids and lipid-like molecules	Fatty Acyls	Fatty amides
Oleoside dimethyl ester	HMDB0031350	30164-95-5		Lipids and lipid-like molecules	Prenol lipids	Terpene glycosides
Ophthalmic acid	HMDB0005765	495-27-2		Organic acids and derivatives	Carboxylic acids and derivatives	Amino acids, peptides, and analogues
Orientalone	HMDB0039616	64756-97-4		Benzenoids	Naphthalenes	Naphthoquinones
Orientin	HMDB0030614	28608-75-5	C10114	Phenylpropanoids and polyketides	Flavonoids	Flavonoid glycosides
Oripavine	HMDB0030251	467-04-9
Oroselone	HMDB0033925	1760-27-6		Phenylpropanoids and polyketides	Coumarins and derivatives	Furanocoumarins
Orotic acid	HMDB0000226	65-86-1	C00295	Organoheterocyclic compounds	Diazines	Pyrimidines and pyrimidine derivatives
Orotidine	HMDB0000788	314-50-1	C01103	Nucleosides, nucleotides, and analogues	Pyrimidine nucleosides
Ortho-Hydroxyphenylacetic acid	HMDB0000669	614-75-5	C05852	Benzenoids	Benzene and substituted derivatives	Phenylacetic acids
Osmaronin	HMDB0032769	160551-60-0		Lipids and lipid-like molecules	Fatty Acyls	Fatty acyl glycosides
Osmorhizole	HMDB0040356	3698-23-5		Benzenoids	Benzene and substituted derivatives	Methoxybenzenes
Osmundalactone	HMDB0031303	69308-39-0		Organoheterocyclic compounds	Pyrans	Pyranones and derivatives
Ovalicin	HMDB0038120	19683-98-8		Organic oxygen compounds	Organooxygen compounds	Alcohols and polyols
Oxalosuccinic acid	HMDB0003974	1948-82-9	C05379	Organic acids and derivatives	Carboxylic acids and derivatives	Tricarboxylic acids and derivatives
Oxfendazole	HMDB0031812	53716-50-0		Organoheterocyclic compounds	Benzimidazoles
Oxidized-adrenal-ferredoxin	HMDB0062515	329-65-7		Benzenoids	Phenols	Benzenediols
[truncated: 453 more rows]
